# Supplementary material for: Acetylome analysis of acetylation providing new insight into sclerotial generation in medicinal fungus Polyporus umbellatus
Source: Sci Rep. 2022 May 10;12:7629. doi: 10.1038/s41598-022-11798-1 (PMC9090770; doi:10.1038/s41598-022-11798-1)
Supplement: Supplementary file 2 — Supplementary Tables. [file 41598_2022_11798_MOESM2_ESM.xlsx]

## Sheet: Table S1A
Acetylome analysis of acetylation providing new insight into sclerotial generation in medicinal fungus Polyporus umbellatus
Bing Li#, Liu Liu#, Tingting Shan, Yongmei Xing*, and Shunxing Guo*
Institute of Medicinal Plant Development, Chinese Academy of Medical Sciences & Peking Union Medical College, No. 151, Malianwa North Road, Haidian District, Beijing, China 100193
Table S1A. Acetylated proteins in in P. umbellatus
N	Unused	Total	%Cov	%Cov(50)	%Cov(95)	Accession	Name	Species	Peptides(95%)
1	189.7	189.7	66.76	65.18	65.18	comp34876_c0;orf1	len=1463 frame:2 start:32 end:4420 hypothetical protein BC1G_10089 [Botryotinia fuckeliana B05.10]	Botryotinia fuckeliana B05.10	345
2	96.46	96.46	51.24	49.19	46.36	comp27227_c0;orf1	len=1170 frame:2 start:38 end:3547 ATP-citrate synthase [Dichomitus squalens LYAD-421 SS1]	Dichomitus squalens LYAD-421 SS1	63
3	83.49	83.49	51.79	47.69	45.25	comp34638_c0;orf3	len=1148 frame:2 start:125 end:3568 hypothetical protein DICSQDRAFT_151630 [Dichomitus squalens LYAD-421 SS1]	Dichomitus squalens LYAD-421 SS1	53
4	81.23	81.23	48.71	44.28	42.03	comp33351_c0;orf1	len=1243 frame:-1 start:3817 end:89 pyruvate carboxylase [Dichomitus squalens LYAD-421 SS1]	Dichomitus squalens LYAD-421 SS1	54
5	76.09	76.09	76.64	70.07	67.74	comp34438_c0;orf1	len=686 frame:2 start:491 end:2548 GMC oxidoreductase [Dichomitus squalens LYAD-421 SS1]	Dichomitus squalens LYAD-421 SS1	112
6	75.26	75.29	67.48	65.8	59.69	comp34984_c0;orf1	len=656 frame:-1 start:2613 end:646 heat shock cognate 70 [Punctularia strigosozonata HHB-11173 SS5]	Punctularia strigosozonata HHB-11173 SS5	75
7	70.89	70.89	78.58	73	71.88	comp22794_c0;orf1	len=538 frame:-1 start:1971 end:358 catalase [Trametes versicolor FP-101664 SS1]	Trametes versicolor FP-101664 SS1	109
8	70.56	70.64	60.76	56.26	51.3	comp16685_c0;orf1	len=847 frame:3 start:204 end:2744 eukaryotic translation elongation factor 2 [Dichomitus squalens LYAD-421 SS1]	Dichomitus squalens LYAD-421 SS1	48
9	70.46	70.47	54.93	49.2	49.2	comp31262_c0;orf1	len=873 frame:2 start:116 end:2734 glycogen phosphorylase [Trametes versicolor FP-101664 SS1]	Trametes versicolor FP-101664 SS1	52
10	68.58	68.58	55.66	50.07	48.81	comp27196_c0;orf1	len=716 frame:-2 start:2329 end:182 heat shock protein 90 [Trametes versicolor FP-101664 SS1]	Trametes versicolor FP-101664 SS1	66
12	67.35	67.42	44.39	42.45	38.06	comp33617_c0;orf1	len=981 frame:-1 start:3534 end:592 hypothetical protein TRAVEDRAFT_21080 [Trametes versicolor FP-101664 SS1]	Trametes versicolor FP-101664 SS1	34
14	55.47	55.47	72.67	68.67	66.33	comp16982_c0;orf1	len=601 frame:2 start:14 end:1816 chaperonin GroL [Dichomitus squalens LYAD-421 SS1]	Dichomitus squalens LYAD-421 SS1	48
15	54.84	54.84	64.73	62.8	51.18	comp22369_c0;orf1	len=466 frame:-2 start:1759 end:362 translation elongation factor 1a [Dichomitus squalens LYAD-421 SS1]	Dichomitus squalens LYAD-421 SS1	56
16	54.62	54.69	62.5	58.91	57.34	comp35254_c0;orf1	len=641 frame:1 start:100 end:2022 pyruvate decarboxylase [Dichomitus squalens LYAD-421 SS1]	Dichomitus squalens LYAD-421 SS1	45
17	53.12	53.12	23.85	17.39	13.81	comp34715_c2;orf1	len=2261 frame:-2 start:19851 end:13069 acetyl CoA carboxylase [Dichomitus squalens LYAD-421 SS1]	Dichomitus squalens LYAD-421 SS1	26
19	51.98	51.99	69.31	66.6	56.37	comp22405_c0;orf1	len=519 frame:3 start:3 end:1559 6-phosphogluconate dehydrogenase [Dichomitus squalens LYAD-421 SS1]	Dichomitus squalens LYAD-421 SS1	64
20	51.02	57.22	58.07	56.21	54.81	comp22743_c0;orf1	len=645 frame:-1 start:2194 end:260 heat shock protein [Trametes versicolor FP-101664 SS1]	Trametes versicolor FP-101664 SS1	60
23	49.41	49.45	46.34	43.81	31.16	comp32007_c0;orf1	len=752 frame:1 start:2710 end:4965 trehalose synthase [Dichomitus squalens LYAD-421 SS1]	Dichomitus squalens LYAD-421 SS1	39
24	49.21	49.22	38.46	33.46	30.58	comp27504_c0;orf1	len=1041 frame:-1 start:3265 end:143 ubiquitin activating enzyme [Dichomitus squalens LYAD-421 SS1]	Dichomitus squalens LYAD-421 SS1	32
25	48.11	48.15	69.73	67.08	62.78	comp30109_c0;orf1	len=490 frame:-1 start:1963 end:494 CNDP dipeptidase [Trametes versicolor FP-101664 SS1]	Trametes versicolor FP-101664 SS1	38
26	47.14	47.15	62.48	56.01	48.98	comp35354_c0;orf1	len=542 frame:3 start:54 end:1679 pyruvate kinase [Dichomitus squalens LYAD-421 SS1]	Dichomitus squalens LYAD-421 SS1	46
27	46.44	46.44	84.36	82.68	82.68	comp14641_c0;orf1	len=359 frame:2 start:2 end:1078 malate dehydrogenase [Trametes versicolor FP-101664 SS1]	Trametes versicolor FP-101664 SS1	57
28	45.72	45.73	37.76	35.83	32.09	comp34412_c0;orf1	len=830 frame:-1 start:2891 end:402 aflatoxin-detoxifizyme [Trametes versicolor FP-101664 SS1]	Trametes versicolor FP-101664 SS1	24
30	44.82	44.83	46.4	34.85	25.73	comp32824_c0;orf1	len=988 frame:1 start:3145 end:6108 ubiquitin-protein ligase [Dichomitus squalens LYAD-421 SS1]	Dichomitus squalens LYAD-421 SS1	23
31	44.74	44.75	63.47	60.96	57.99	comp16761_c0;orf1	len=439 frame:1 start:13 end:1329 phosphoglycerate kinase [Trametes versicolor FP-101664 SS1]	Trametes versicolor FP-101664 SS1	31
33	44.04	44.06	43.45	41.49	33.1	comp35405_c0;orf1	len=871 frame:-1 start:2784 end:172 valosin-containing protein [Trametes versicolor FP-101664 SS1]	Trametes versicolor FP-101664 SS1	27
34	43.86	43.89	38.69	32.81	30.75	comp34839_c0;orf1	len=1022 frame:-1 start:6634 end:3569 hypothetical protein DICSQDRAFT_131322 [Dichomitus squalens LYAD-421 SS1]	Dichomitus squalens LYAD-421 SS1	26
35	43.4	43.41	68.65	65.45	60.87	comp30040_c0;orf1	len=438 frame:-3 start:1511 end:198 elongation factor 1-gamma [Dichomitus squalens LYAD-421 SS1]	Dichomitus squalens LYAD-421 SS1	35
36	43.24	53.94	51.7	51.34	48.12	comp28969_c1;orf1	len=560 frame:2 start:2 end:1681 heat shock protein 70 [Dichomitus squalens LYAD-421 SS1]	Dichomitus squalens LYAD-421 SS1	43
37	43.22	43.28	47.15	45.64	38.26	comp28740_c0;orf1	len=597 frame:-3 start:2054 end:264 Flavocytochrome c [Dichomitus squalens LYAD-421 SS1]	Dichomitus squalens LYAD-421 SS1	23
38	42.05	42.07	40.34	40.34	29.95	comp34127_c0;orf1	len=819 frame:1 start:2053 end:4509 prolyl-tRNA synthetase [Trametes versicolor FP-101664 SS1]	Trametes versicolor FP-101664 SS1	20
39	41.83	41.83	50.24	45.23	40.87	comp35137_c0;orf1	len=620 frame:3 start:3 end:1862 FAD/NAD(P)-binding domain-containing protein [Dichomitus squalens LYAD-421 SS1]	Dichomitus squalens LYAD-421 SS1	28
40	41.81	41.82	69.76	63.28	61.77	comp17105_c0;orf1	len=464 frame:-3 start:1702 end:311 beta-tubulin 1 tubb1 [Trametes versicolor FP-101664 SS1]	Trametes versicolor FP-101664 SS1	45
43	40.86	40.89	79.01	78.6	78.6	comp27675_c0;orf1	len=244 frame:-3 start:902 end:171 cysteine peroxiredoxin [Dichomitus squalens LYAD-421 SS1]	Dichomitus squalens LYAD-421 SS1	42
44	39.9	39.91	65.33	63.33	62	comp16732_c0;orf1	len=451 frame:3 start:387 end:1739 septin AspB [Dichomitus squalens LYAD-421 SS1]	Dichomitus squalens LYAD-421 SS1	30
45	39.87	39.99	44.38	30.29	29.3	comp29850_c0;orf1	len=909 frame:-3 start:2839 end:113 Zn-dependent exopeptidase [Dichomitus squalens LYAD-421 SS1]	Dichomitus squalens LYAD-421 SS1	22
46	39.74	39.78	75.2	69.39	69.39	comp28971_c0;orf1	len=380 frame:3 start:3 end:1142 NAD-dependent formate dehydrogenase [Trametes versicolor FP-101664 SS1]	Trametes versicolor FP-101664 SS1	30
47	39.59	39.62	63.71	60.04	52.05	comp27084_c0;orf1	len=464 frame:-1 start:1529 end:138 phosphopyruvate hydratase [Trametes versicolor FP-101664 SS1]	Trametes versicolor FP-101664 SS1	47
48	39.32	39.38	66.58	64.19	64.19	comp33178_c0;orf1	len=378 frame:3 start:21 end:1154 glyceraldehyde-3-phosphate dehydrogenase [Ganoderma lucidum] &gt;gi	Ganoderma lucidum	48
51	38.14	38.2	24.26	18.46	13.43	comp34444_c0;orf1	len=1691 frame:2 start:98 end:5170 clathrin heavy chain [Trametes versicolor FP-101664 SS1]	Trametes versicolor FP-101664 SS1	21
52	37.68	37.68	86.9	85.62	70.29	comp35160_c0;orf1	len=314 frame:-1 start:1069 end:128 voltage-dependent ion-selective channel [Dichomitus squalens LYAD-421 SS1]	Dichomitus squalens LYAD-421 SS1	32
53	37.47	37.47	71.62	61.08	56.49	comp32531_c0;orf1	len=371 frame:-2 start:2925 end:1813 GroES-like protein [Dichomitus squalens LYAD-421 SS1]	Dichomitus squalens LYAD-421 SS1	45
55	37.12	37.14	46.53	46.3	43.52	comp29990_c0;orf1	len=433 frame:-3 start:1528 end:230 hypothetical protein TRAVEDRAFT_54134 [Trametes versicolor FP-101664 SS1]	Trametes versicolor FP-101664 SS1	42
56	36.99	37.04	59.75	58.23	56.46	comp14329_c0;orf1	len=396 frame:-1 start:1455 end:268 GroES-like protein [Trametes versicolor FP-101664 SS1]	Trametes versicolor FP-101664 SS1	46
57	36.59	36.63	71.37	67.74	67.74	comp35014_c0;orf1	len=249 frame:1 start:34 end:780 glutathione S-transferase [Trametes versicolor FP-101664 SS1]	Trametes versicolor FP-101664 SS1	36
59	35.89	35.96	34.81	32.95	28.37	comp14443_c0;orf1	len=699 frame:-3 start:2791 end:695 transketolase [Dichomitus squalens LYAD-421 SS1]	Dichomitus squalens LYAD-421 SS1	18
60	35.75	35.86	45.91	45.16	45.16	comp22429_c0;orf1	len=404 frame:1 start:52 end:1263 60S ribosomal protein L3 [Dichomitus squalens LYAD-421 SS1]	Dichomitus squalens LYAD-421 SS1	25
61	35.08	35.12	26.57	20.13	16.67	comp21452_c0;orf1	len=1243 frame:2 start:2 end:3730 TIP120-domain-containing protein [Dichomitus squalens LYAD-421 SS1]	Dichomitus squalens LYAD-421 SS1	19
64	34.67	34.68	54.7	48.64	47.39	comp32489_c0;orf1	len=480 frame:1 start:103 end:1542 phosphoglycerate mutase-like protein [Trametes versicolor FP-101664 SS1]	Trametes versicolor FP-101664 SS1	28
65	34.27	34.32	28.03	24.58	22.92	comp30897_c0;orf1	len=843 frame:3 start:1836 end:4364 metallopeptidase MepB [Dichomitus squalens LYAD-421 SS1]	Dichomitus squalens LYAD-421 SS1	21
66	33.87	33.88	56.08	56.08	53.72	comp25934_c0;orf2	len=297 frame:-3 start:1808 end:918 hypothetical protein DICSQDRAFT_154683 [Dichomitus squalens LYAD-421 SS1]	Dichomitus squalens LYAD-421 SS1	34
67	33.66	34.35	51.79	51.79	41.4	comp32139_c0;orf1	len=617 frame:2 start:923 end:2773 alcohol oxidase [Dichomitus squalens LYAD-421 SS1]	Dichomitus squalens LYAD-421 SS1	23
69	32.84	32.89	59.8	59.15	54.25	comp17218_c0;orf1	len=307 frame:2 start:2 end:922 40S ribosomal protein S3 [Trametes versicolor FP-101664 SS1]	Trametes versicolor FP-101664 SS1	26
70	32.75	32.83	21.14	16.09	13	comp33701_c0;orf1	len=1486 frame:-1 start:4843 end:386 glycoside hydrolase family 13 protein [Trametes versicolor FP-101664 SS1]	Trametes versicolor FP-101664 SS1	19
71	32.54	32.55	58.42	51.9	44.84	comp34898_c0;orf1	len=369 frame:3 start:1806 end:2912 sorbose reductase sou1 [Dichomitus squalens LYAD-421 SS1]	Dichomitus squalens LYAD-421 SS1	40
72	32.28	32.29	38.93	34.43	32.53	comp34340_c0;orf1	len=579 frame:-3 start:6522 end:4786 malate synthase [Dichomitus squalens LYAD-421 SS1]	Dichomitus squalens LYAD-421 SS1	20
75	31.95	32.04	42.25	37.56	30.05	comp28917_c1;orf3	len=640 frame:3 start:6288 end:8207 hypothetical protein TRAVEDRAFT_25762 [Trametes versicolor FP-101664 SS1]	Trametes versicolor FP-101664 SS1	16
82	30.65	30.72	72.87	67.68	60.98	comp34517_c0;orf1	len=329 frame:1 start:166 end:1152 predicted protein [Fibroporia radiculosa]	Fibroporia radiculosa	25
84	30.53	30.56	50.96	49.81	42.53	comp25272_c0;orf1	len=523 frame:3 start:51 end:1619 disulfide isomerase [Dichomitus squalens LYAD-421 SS1]	Dichomitus squalens LYAD-421 SS1	22
85	30.43	30.45	48.83	38.81	38.81	comp25526_c0;orf1	len=470 frame:2 start:2 end:1411 S-adenosyl-L-homocysteine hydrolase [Dichomitus squalens LYAD-421 SS1]	Dichomitus squalens LYAD-421 SS1	19
87	30.1	30.11	66.67	61.56	57.48	comp14480_c0;orf1	len=295 frame:-3 start:1135 end:251 short-chain dehydrogenase/reductase SDR [Dichomitus squalens LYAD-421 SS1]	Dichomitus squalens LYAD-421 SS1	20
88	29.92	29.97	41.42	37.13	33.83	comp29163_c0;orf1	len=607 frame:3 start:156 end:1976 dihydroxy-acid and 6-phosphogluconate dehydratase [Dichomitus squalens LYAD-421 SS1]	Dichomitus squalens LYAD-421 SS1	19
89	29.37	29.4	52.72	50.48	46.33	comp35342_c0;orf1	len=314 frame:-3 start:1090 end:149 40S ribosomal protein S4 [Dichomitus squalens LYAD-421 SS1]	Dichomitus squalens LYAD-421 SS1	19
90	29.35	29.4	65.37	53.74	47.37	comp14250_c0;orf1	len=362 frame:3 start:132 end:1217 GroES-like protein [Dichomitus squalens LYAD-421 SS1]	Dichomitus squalens LYAD-421 SS1	17
94	28.52	28.53	54.55	52.62	47.11	comp33409_c0;orf1	len=364 frame:-1 start:1454 end:363 NAD-P-binding protein [Trametes versicolor FP-101664 SS1]	Trametes versicolor FP-101664 SS1	19
97	27.86	27.88	56.68	51.23	45.5	comp27255_c0;orf1	len=368 frame:3 start:207 end:1310 60S ribosomal protein L4/L1/L2 [Dichomitus squalens LYAD-421 SS1]	Dichomitus squalens LYAD-421 SS1	19
99	27.47	27.53	37.52	29.56	27.11	comp31163_c0;orf1	len=654 frame:3 start:1029 end:2990 alcohol oxidase [Dichomitus squalens LYAD-421 SS1]	Dichomitus squalens LYAD-421 SS1	16
100	27.03	27.06	39.84	32.1	25.32	comp33869_c0;orf1	len=621 frame:-2 start:1989 end:127 hypothetical protein DICSQDRAFT_133269 [Dichomitus squalens LYAD-421 SS1]	Dichomitus squalens LYAD-421 SS1	16
101	26.97	26.98	62.54	55.49	52.68	comp35088_c0;orf1	len=356 frame:-3 start:1300 end:233 fructose-bisphosphate aldolase [Dichomitus squalens LYAD-421 SS1]	Dichomitus squalens LYAD-421 SS1	24
102	26.94	26.95	70.03	64.55	58.21	comp32897_c0;orf1	len=348 frame:2 start:17 end:1060 GTP binding protein [Dichomitus squalens LYAD-421 SS1]	Dichomitus squalens LYAD-421 SS1	22
103	26.92	26.96	38.99	29.58	26.05	comp34962_c0;orf1	len=595 frame:3 start:39 end:1823 predicted protein [Laccaria bicolor S238N-H82] &gt;gi	Laccaria bicolor S238N-H82	21
104	26.79	26.81	60.34	54.75	53.07	comp27316_c0;orf1	len=359 frame:1 start:232 end:1308 septin [Dichomitus squalens LYAD-421 SS1]	Dichomitus squalens LYAD-421 SS1	27
106	26.57	26.58	48.56	35.82	35.82	comp28974_c0;orf1	len=417 frame:3 start:33 end:1283 aspartic peptidase A1 [Trametes versicolor FP-101664 SS1]	Trametes versicolor FP-101664 SS1	19
108	26.41	26.43	42.92	40.57	38.68	comp16100_c0;orf1	len=425 frame:3 start:63 end:1337 hypothetical protein DICSQDRAFT_75740, partial [Dichomitus squalens LYAD-421 SS1]	Dichomitus squalens LYAD-421 SS1	16
110	25.51	25.52	53.39	52.8	51.03	comp22551_c0;orf1	len=340 frame:-3 start:1932 end:913 guanine nucleotide binding protein beta subunit [Trametes versicolor FP-101664 SS1]	Trametes versicolor FP-101664 SS1	19
113	25.18	25.19	31.75	27.91	21.56	comp22790_c0;orf1	len=757 frame:1 start:79 end:2349 NADH-ubiquinone oxidoreductase [Trametes versicolor FP-101664 SS1]	Trametes versicolor FP-101664 SS1	12
115	25.06	25.07	80.71	80.2	78.68	comp22735_c0;orf1	len=198 frame:1 start:88 end:681 Redoxin [Dichomitus squalens LYAD-421 SS1]	Dichomitus squalens LYAD-421 SS1	42
116	24.89	24.91	39.78	36.44	31.33	comp27556_c0;orf1	len=451 frame:-2 start:1564 end:212 nucleosome assembly protein [Dichomitus squalens LYAD-421 SS1]	Dichomitus squalens LYAD-421 SS1	13
117	24.78	24.85	45.58	45.01	37.61	comp30800_c0;orf1	len=351 frame:1 start:1069 end:2121 glucose-6-P dehydrogenase [Dichomitus squalens LYAD-421 SS1]	Dichomitus squalens LYAD-421 SS1	16
118	24.72	24.73	46.36	44.33	40.49	comp34727_c0;orf1	len=495 frame:-1 start:1591 end:107 ubiquinol-cytochrome C reductase complex core protein 2 [Trametes versicolor FP-101664 SS1]	Trametes versicolor FP-101664 SS1	14
121	24.31	24.37	29.48	29.48	24.59	comp17467_c0;orf1	len=554 frame:-3 start:1951 end:290 phosphoacetylglucosamine mutase [Dichomitus squalens LYAD-421 SS1]	Dichomitus squalens LYAD-421 SS1	14
124	24.13	24.16	35.01	30.98	28.97	comp27429_c0;orf1	len=398 frame:-3 start:1349 end:156 class III ADH enzyme [Dichomitus squalens LYAD-421 SS1]	Dichomitus squalens LYAD-421 SS1	20
129	23.79	23.94	49.26	44.84	34.51	comp22642_c0;orf1	len=340 frame:1 start:7 end:1026 hypothetical protein DICSQDRAFT_86741 [Dichomitus squalens LYAD-421 SS1]	Dichomitus squalens LYAD-421 SS1	14
130	23.68	23.71	54.17	49.31	49.31	comp24981_c0;orf1	len=145 frame:2 start:2 end:436 hypothetical protein SERLA73DRAFT_184178 [Serpula lacrymans var. lacrymans S7.3] &gt;gi	Serpula lacrymans var. lacrymans S7.3	17
131	23.52	23.56	59.63	54.97	53.11	comp22858_c0;orf1	len=323 frame:-3 start:1139 end:171 peroxisomal dehydratase [Trametes versicolor FP-101664 SS1]	Trametes versicolor FP-101664 SS1	16
133	23.28	23.32	59.82	57.14	50.89	comp22777_c0;orf1	len=225 frame:1 start:1 end:675 glutathione S-transferase C-terminal-like protein [Dichomitus squalens LYAD-421 SS1]	Dichomitus squalens LYAD-421 SS1	15
135	22.92	23	18.3	15.96	13.99	comp28781_c0;orf1	len=1116 frame:-2 start:4530 end:1183 cysteine proteinase [Dichomitus squalens LYAD-421 SS1]	Dichomitus squalens LYAD-421 SS1	11
136	22.7	22.72	47.47	41.24	33.18	comp17512_c0;orf1	len=434 frame:-2 start:1302 end:1 alpha2 tubulin [Dichomitus squalens LYAD-421 SS1]	Dichomitus squalens LYAD-421 SS1	20
144	22	22	61.6	58.4	58.4	comp31864_c1;orf1	len=251 frame:-2 start:2131 end:1379 predicted protein [Fibroporia radiculosa]	Fibroporia radiculosa	13
149	21.71	21.76	86.9	86.21	86.21	comp29833_c0;orf1	len=146 frame:2 start:596 end:1033 Osmotin thaumatin-like protein [Trametes versicolor FP-101664 SS1]	Trametes versicolor FP-101664 SS1	41
150	21.68	21.73	49.3	48.13	35.98	comp34961_c0;orf1	len=429 frame:-2 start:1621 end:335 predicted protein [Laccaria bicolor S238N-H82] &gt;gi	Laccaria bicolor S238N-H82	12
154	21.04	21.11	27.46	25.35	25.35	comp27731_c0;orf1	len=427 frame:1 start:1168 end:2448 aspartate aminotransferase [Dichomitus squalens LYAD-421 SS1]	Dichomitus squalens LYAD-421 SS1	13
155	21.01	21.08	23.84	18.81	12.51	comp33255_c0;orf1	len=1096 frame:-3 start:5066 end:1779 fatty acid hydroxylase [Dichomitus squalens LYAD-421 SS1]	Dichomitus squalens LYAD-421 SS1	12
159	20.59	20.65	54.02	43.68	43.68	comp35229_c0;orf1	len=175 frame:2 start:2 end:526 hypothetical protein TRAVEDRAFT_159130 [Trametes versicolor FP-101664 SS1]	Trametes versicolor FP-101664 SS1	12
162	20.42	20.48	44.24	44.24	44.24	comp36122_c0;orf1	len=270 frame:1 start:1 end:810 20S proteasome subunit [Trametes versicolor FP-101664 SS1]	Trametes versicolor FP-101664 SS1	11
163	20.29	20.33	64.35	45.02	42.9	comp30154_c0;orf1	len=332 frame:-2 start:1820 end:825 TauD-domain-containing protein [Dichomitus squalens LYAD-421 SS1]	Dichomitus squalens LYAD-421 SS1	10
164	20.27	20.3	31.49	26.13	24.96	comp33095_c1;orf1	len=597 frame:-2 start:1793 end:3 bifunctional purine biosynthesis protein ade10 [Dichomitus squalens LYAD-421 SS1]	Dichomitus squalens LYAD-421 SS1	11
165	20.2	20.2	31.63	31.63	31.39	comp22676_c0;orf1	len=412 frame:2 start:329 end:1564 RNA-binding domain-containing protein [Trametes versicolor FP-101664 SS1]	Trametes versicolor FP-101664 SS1	11
167	20.18	20.27	31.24	26.21	21.72	comp22763_c0;orf1	len=558 frame:-3 start:1922 end:249 hypothetical protein DICSQDRAFT_159835 [Dichomitus squalens LYAD-421 SS1]	Dichomitus squalens LYAD-421 SS1	12
172	20	20	36.84	36.84	35.09	comp22707_c0;orf1	len=286 frame:1 start:1 end:858 20S proteasome subunit [Dichomitus squalens LYAD-421 SS1]	Dichomitus squalens LYAD-421 SS1	13
175	19.95	20.01	37.94	28.81	28.81	comp32449_c0;orf2	len=428 frame:3 start:1992 end:3275 PCI-domain-containing protein [Dichomitus squalens LYAD-421 SS1]	Dichomitus squalens LYAD-421 SS1	13
176	19.93	20.02	34.09	31.3	23.65	comp16155_c0;orf1	len=576 frame:-3 start:1908 end:181 asparaginyl-tRNA synthetase [Trametes versicolor FP-101664 SS1]	Trametes versicolor FP-101664 SS1	14
178	19.79	19.85	48.41	45.94	40.99	comp13970_c0;orf1	len=284 frame:-1 start:949 end:98 hypothetical protein DICSQDRAFT_86477 [Dichomitus squalens LYAD-421 SS1]	Dichomitus squalens LYAD-421 SS1	15
179	19.75	19.86	19.6	19.6	17.46	comp32726_c0;orf1	len=797 frame:3 start:138 end:2528 beta-xylosidase [Dichomitus squalens LYAD-421 SS1]	Dichomitus squalens LYAD-421 SS1	13
180	19.72	19.82	31.52	31.52	23.76	comp29698_c0;orf2	len=607 frame:3 start:2319 end:4139 methylmalonate-semialdehyde dehydrogenase [Dichomitus squalens LYAD-421 SS1]	Dichomitus squalens LYAD-421 SS1	11
186	19.09	19.16	74.75	73.74	70.2	comp25822_c1;orf1	len=199 frame:-2 start:738 end:142 manganese superoxide dismutase [Trametes versicolor FP-101664 SS1]	Trametes versicolor FP-101664 SS1	38
188	18.82	18.85	62.41	56.03	44.33	comp30922_c0;orf1	len=283 frame:-1 start:4441 end:3593 UTP-glucose-1-phosphate uridylyltransferase [Trametes versicolor FP-101664 SS1]	Trametes versicolor FP-101664 SS1	16
189	18.68	18.84	25.64	24.2	18.27	comp31893_c0;orf1	len=625 frame:-2 start:3830 end:1956 phenylalanyl-tRNA synthetase [Dichomitus squalens LYAD-421 SS1]	Dichomitus squalens LYAD-421 SS1	9
194	18.33	18.4	52.25	52.25	52.25	comp17149_c0;orf1	len=223 frame:-1 start:885 end:217 hypothetical protein DICSQDRAFT_135595 [Dichomitus squalens LYAD-421 SS1]	Dichomitus squalens LYAD-421 SS1	29
195	18.17	18.22	41.69	32.63	29.61	comp24955_c0;orf1	len=332 frame:-3 start:1270 end:275 hypothetical protein SERLA73DRAFT_144458 [Serpula lacrymans var. lacrymans S7.3]	Serpula lacrymans var. lacrymans S7.3	24
196	18.15	18.19	53.68	42.81	37.19	comp27828_c0;orf1	len=286 frame:1 start:1 end:858 adenylate kinase [Trametes versicolor FP-101664 SS1]	Trametes versicolor FP-101664 SS1	11
198	18.02	18.1	37.69	35.61	35.31	comp17238_c0;orf1	len=338 frame:2 start:38 end:1051 CRAL/TRIO domain-containing protein [Trametes versicolor FP-101664 SS1]	Trametes versicolor FP-101664 SS1	16
204	17.75	17.85	19.85	14.43	10.11	comp28759_c0;orf1	len=1089 frame:2 start:317 end:3583 fatty acid synthase [Dichomitus squalens LYAD-421 SS1]	Dichomitus squalens LYAD-421 SS1	9
205	17.72	17.81	25.09	23.45	16.91	comp22535_c0;orf1	len=551 frame:1 start:49 end:1701 cofactor-independent phosphoglycerate mutase [Dichomitus squalens LYAD-421 SS1]	Dichomitus squalens LYAD-421 SS1	11
206	17.61	17.71	18.17	12.78	9.581	comp31856_c0;orf1	len=909 frame:-3 start:4490 end:1764 eukaryotic translation initiation factor 3 subunit 8 [Dichomitus squalens LYAD-421 SS1]	Dichomitus squalens LYAD-421 SS1	8
207	17.52	17.59	50.74	47.43	41.54	comp36254_c0;orf1	len=273 frame:1 start:1 end:819 glutathione S-transferase C-terminal-like protein [Dichomitus squalens LYAD-421 SS1]	Dichomitus squalens LYAD-421 SS1	9
208	17.29	17.37	17.86	15.67	12.79	comp16335_c0;orf1	len=869 frame:2 start:77 end:2683 beta-glucosidase [Dichomitus squalens LYAD-421 SS1]	Dichomitus squalens LYAD-421 SS1	11
212	17.05	17.16	28.5	21.81	18.22	comp32906_c0;orf1	len=808 frame:1 start:3349 end:5772 ubiquitin carboxyl-terminal hydrolase 14 [Dichomitus squalens LYAD-421 SS1]	Dichomitus squalens LYAD-421 SS1	10
219	16.82	16.91	44.6	44.6	40.29	comp29862_c2;orf1	len=140 frame:-3 start:834 end:415 histone 3 [Schizophyllum commune H4-8] &gt;gi	Schizophyllum commune H4-8	12
222	16.74	16.76	42.24	35.06	34.2	comp34253_c0;orf1	len=349 frame:2 start:2558 end:3604 Cloroperoxidase [Dichomitus squalens LYAD-421 SS1]	Dichomitus squalens LYAD-421 SS1	12
223	16.64	16.66	46.69	44.25	41.81	comp17007_c0;orf1	len=288 frame:-1 start:989 end:126 hypothetical protein TRAVEDRAFT_90460, partial [Trametes versicolor FP-101664 SS1]	Trametes versicolor FP-101664 SS1	16
225	16.58	16.7	24.51	20.75	18.63	comp22610_c0;orf2	len=613 frame:3 start:18 end:1856 glycyl-tRNA synthetase [Trametes versicolor FP-101664 SS1]	Trametes versicolor FP-101664 SS1	11
232	16.17	16.23	31.79	21.73	17.1	comp25403_c0;orf1	len=498 frame:-1 start:1789 end:296 hypothetical protein DICSQDRAFT_110398 [Dichomitus squalens LYAD-421 SS1]	Dichomitus squalens LYAD-421 SS1	10
235	16.07	16.22	33.12	28.32	18.08	comp29413_c0;orf1	len=460 frame:2 start:53 end:1432 serine-tRNA ligase [Dichomitus squalens LYAD-421 SS1]	Dichomitus squalens LYAD-421 SS1	8
236	16.05	16.05	18.81	18.44	13.56	comp24963_c0;orf1	len=554 frame:-3 start:3767 end:2106 hypothetical protein DICSQDRAFT_183358 [Dichomitus squalens LYAD-421 SS1]	Dichomitus squalens LYAD-421 SS1	9
238	15.95	16.01	60.65	50.32	44.52	comp22657_c0;orf2	len=156 frame:2 start:113 end:580 hypothetical protein DICSQDRAFT_156835 [Dichomitus squalens LYAD-421 SS1]	Dichomitus squalens LYAD-421 SS1	14
240	15.83	15.86	31.88	26.48	26.48	comp32449_c0;orf1	len=390 frame:-3 start:1782 end:613 PCI-domain-containing protein [Dichomitus squalens LYAD-421 SS1]	Dichomitus squalens LYAD-421 SS1	9
241	15.72	15.76	39.36	35.86	32.94	comp22852_c0;orf1	len=344 frame:1 start:106 end:1137 hypothetical protein TRAVEDRAFT_68659 [Trametes versicolor FP-101664 SS1]	Trametes versicolor FP-101664 SS1	9
242	15.67	15.71	35.15	35.15	35.15	comp16712_c0;orf1	len=203 frame:-2 start:698 end:90 nascent polypeptide-associated complex, alpha subunit [Dichomitus squalens LYAD-421 SS1]	Dichomitus squalens LYAD-421 SS1	11
242	0	13.64	32.72	26.73	26.73	comp11488_c0;orf1	len=218 frame:-2 start:789 end:136 hypothetical protein AGABI1DRAFT_82747 [Agaricus bisporus var. burnettii JB137-S8] &gt;gi	Agaricus bisporus var. burnettii JB137-S8	8
247	15.54	15.63	44.84	44.84	41.26	comp24819_c0;orf1	len=224 frame:-2 start:913 end:242 GTP-binding protein ypt1 [Coniophora puteana RWD-64-598 SS2]	Coniophora puteana RWD-64-598 SS2	14
249	15.48	15.61	22.39	14.49	12.36	comp31614_c0;orf2	len=988 frame:-2 start:5878 end:2915 hypothetical protein TRAVEDRAFT_31233 [Trametes versicolor FP-101664 SS1]	Trametes versicolor FP-101664 SS1	11
250	15.47	15.53	50.22	47.62	45.02	comp32332_c0;orf1	len=232 frame:-2 start:5101 end:4406 glutathione S-transferase [Trametes versicolor FP-101664 SS1]	Trametes versicolor FP-101664 SS1	9
251	15.46	15.55	29.39	26.33	22.65	comp31730_c0;orf1	len=491 frame:1 start:5467 end:6939 26S proteasome subunit P45 [Dichomitus squalens LYAD-421 SS1]	Dichomitus squalens LYAD-421 SS1	8
253	15.28	15.36	39.51	39.51	30.56	comp18805_c0;orf1	len=325 frame:-3 start:5222 end:4248 NAD(P)-binding protein [Dichomitus squalens LYAD-421 SS1]	Dichomitus squalens LYAD-421 SS1	10
255	15.01	15.13	48.92	44.09	41.4	comp17275_c0;orf1	len=186 frame:3 start:3 end:560 40S ribosomal protein S19 [Postia placenta Mad-698-R] &gt;gi	Postia placenta Mad-698-R	12
256	14.96	15.08	38.79	30.96	30.6	comp16111_c0;orf1	len=282 frame:-3 start:1063 end:218 ribosomal protein S6e [Dichomitus squalens LYAD-421 SS1]	Dichomitus squalens LYAD-421 SS1	10
257	14.95	15.12	22.52	16.41	12.6	comp28139_c0;orf1	len=787 frame:-2 start:2533 end:173 5-oxoprolinase [Dichomitus squalens LYAD-421 SS1]	Dichomitus squalens LYAD-421 SS1	9
258	14.91	15.12	10.24	7.56	6.048	comp28944_c0;orf1	len=1456 frame:1 start:127 end:4494 RNB-domain-containing protein [Dichomitus squalens LYAD-421 SS1]	Dichomitus squalens LYAD-421 SS1	8
259	14.87	14.99	19.92	16.73	11.95	comp33787_c0;orf1	len=754 frame:2 start:2 end:2263 adenine nucleotide alpha hydrolases-like protein [Trametes versicolor FP-101664 SS1]	Trametes versicolor FP-101664 SS1	7
260	14.84	15	57.71	57.71	57.71	comp33782_c0;orf1	len=280 frame:-3 start:2191 end:1352 Osmotin thaumatin-like protein [Trametes versicolor FP-101664 SS1]	Trametes versicolor FP-101664 SS1	31
267	14.11	14.12	54.48	54.48	54.48	comp27162_c1;orf1	len=135 frame:2 start:3245 end:3649 hypothetical protein SERLA73DRAFT_183300 [Serpula lacrymans var. lacrymans S7.3] &gt;gi	Serpula lacrymans var. lacrymans S7.3	16
268	14.03	14.04	47.56	44	39.11	comp22849_c0;orf1	len=225 frame:-2 start:677 end:3 Aldo/keto reductase [Dichomitus squalens LYAD-421 SS1]	Dichomitus squalens LYAD-421 SS1	12
269	14.01	14.05	50	47.06	38.24	comp31374_c0;orf1	len=171 frame:-1 start:3940 end:3428 ribosomal protein S13 [Dichomitus squalens LYAD-421 SS1]	Dichomitus squalens LYAD-421 SS1	9
270	14.01	14.02	28.85	26.6	26.6	comp21106_c0;orf1	len=313 frame:-3 start:1018 end:80 hypothetical protein PHACADRAFT_33131 [Phanerochaete carnosa HHB-10118-sp]	Phanerochaete carnosa HHB-10118-sp	8
271	14.01	14.01	44.76	31.9	31.9	comp17246_c0;orf1	len=211 frame:-1 start:874 end:242 60S ribosomal protein L13a [Trametes versicolor FP-101664 SS1]	Trametes versicolor FP-101664 SS1	8
272	14	14	43.13	43.13	43.13	comp22514_c0;orf1	len=161 frame:-3 start:860 end:378 60S ribosomal protein L27a [Dichomitus squalens LYAD-421 SS1]	Dichomitus squalens LYAD-421 SS1	10
277	13.76	13.81	32.51	28.08	23.65	comp35125_c0;orf1	len=407 frame:-2 start:1551 end:331 aryl-alcohol dehydrogenase [Trametes versicolor FP-101664 SS1]	Trametes versicolor FP-101664 SS1	9
278	13.71	13.79	30.85	26.04	14.22	comp22353_c0;orf1	len=458 frame:-2 start:1444 end:71 hypothetical protein PHACADRAFT_256646 [Phanerochaete carnosa HHB-10118-sp]	Phanerochaete carnosa HHB-10118-sp	8
283	13.57	13.64	57.93	50	45.73	comp14657_c0;orf1	len=165 frame:1 start:1 end:495 histone H2B [Laccaria bicolor S238N-H82] &gt;gi	Laccaria bicolor S238N-H82	17
283	0	13.52	52.32	47.68	43.05	comp28941_c0;orf1	len=152 frame:3 start:4986 end:5441 hypothetical protein AGABI1DRAFT_130386 [Agaricus bisporus var. burnettii JB137-S8]	Agaricus bisporus var. burnettii JB137-S8	13
286	13.47	13.76	37.4	34.65	22.05	comp35085_c0;orf1	len=255 frame:-3 start:910 end:146 60S ribosomal protein L10 [Dichomitus squalens LYAD-421 SS1]	Dichomitus squalens LYAD-421 SS1	9
300	12.97	13.02	52.86	48.1	38.1	comp35601_c0;orf1	len=211 frame:2 start:2 end:634 ATP synthase d subunit [Dichomitus squalens LYAD-421 SS1]	Dichomitus squalens LYAD-421 SS1	6
304	12.89	15.15	36.23	26.33	20.29	comp26801_c0;orf1	len=415 frame:-1 start:2161 end:917 26S proteasome subunit P45 [Dichomitus squalens LYAD-421 SS1]	Dichomitus squalens LYAD-421 SS1	8
305	12.86	13	39.42	38.59	34.85	comp14341_c0;orf1	len=242 frame:2 start:2 end:727 40S ribosomal protein S5-1 [Trametes versicolor FP-101664 SS1]	Trametes versicolor FP-101664 SS1	9
308	12.7	12.84	62.2	48.17	40.85	comp29917_c0;orf1	len=165 frame:-1 start:2090 end:1596 hypothetical protein DICSQDRAFT_47923 [Dichomitus squalens LYAD-421 SS1]	Dichomitus squalens LYAD-421 SS1	7
309	12.68	12.87	32.74	29.18	22.78	comp22537_c0;orf1	len=282 frame:3 start:393 end:1238 glutathione S-transferase C-terminal-like protein [Trametes versicolor FP-101664 SS1]	Trametes versicolor FP-101664 SS1	7
311	12.67	12.75	25.74	24.93	17.69	comp30922_c0;orf2	len=374 frame:-2 start:5355 end:4234 UTP-glucose-1-phosphate uridylyltransferase [Trametes versicolor FP-101664 SS1]	Trametes versicolor FP-101664 SS1	11
312	12.56	12.58	49.39	46.12	34.29	comp25915_c0;orf1	len=246 frame:-2 start:1024 end:287 GTP-binding nuclear protein RAN [Stereum hirsutum FP-91666 SS1]	Stereum hirsutum FP-91666 SS1	10
314	12.48	12.53	30.59	24.42	17.74	comp33698_c1;orf1	len=390 frame:-3 start:4698 end:3529 aspartate-tRNA ligase [Trametes versicolor FP-101664 SS1]	Trametes versicolor FP-101664 SS1	6
317	12.46	12.49	19.28	18.92	16.22	comp25575_c0;orf1	len=556 frame:-3 start:1832 end:165 Creatinase/aminopeptidase [Trametes versicolor FP-101664 SS1]	Trametes versicolor FP-101664 SS1	7
321	12.31	12.92	13.86	9.181	6.571	comp28966_c0;orf1	len=1112 frame:-3 start:3583 end:248 NAD-dependent glutamate dehydrogenase [Dichomitus squalens LYAD-421 SS1]	Dichomitus squalens LYAD-421 SS1	6
326	12.22	12.32	51.16	48.45	46.12	comp22840_c0;orf1	len=259 frame:1 start:205 end:981 20S proteasome subunit [Dichomitus squalens LYAD-421 SS1]	Dichomitus squalens LYAD-421 SS1	9
329	12.17	16.63	53.65	49.79	49.36	comp15117_c0;orf1	len=234 frame:-1 start:915 end:214 manganese superoxide dismutase [Dichomitus squalens LYAD-421 SS1]	Dichomitus squalens LYAD-421 SS1	25
338	11.87	14.07	35.53	24.62	21.07	comp25282_c0;orf1	len=395 frame:2 start:335 end:1519 hypothetical protein TRAVEDRAFT_109115 [Trametes versicolor FP-101664 SS1]	Trametes versicolor FP-101664 SS1	8
340	11.81	11.86	61.21	48.48	47.27	comp23038_c0;orf1	len=165 frame:3 start:66 end:560 ADP-ribosylation factor [Medicago truncatula] &gt;gi	Medicago truncatula	9
343	11.64	11.68	27.39	27.39	25.16	comp27376_c0;orf1	len=315 frame:-1 start:1023 end:79 chloroperoxidase-like protein [Dichomitus squalens LYAD-421 SS1]	Dichomitus squalens LYAD-421 SS1	6
346	11.54	11.57	30.29	22.72	18.02	comp22807_c0;orf1	len=384 frame:1 start:1 end:1152 Clavaminate synthase-like protein [Dichomitus squalens LYAD-421 SS1]	Dichomitus squalens LYAD-421 SS1	6
350	11.4	11.43	56.57	56.57	56.57	comp16867_c0;orf1	len=176 frame:-1 start:2146 end:1619 translation initiation inhibitor [Dichomitus squalens LYAD-421 SS1]	Dichomitus squalens LYAD-421 SS1	7
354	11.32	12.59	46.71	36.18	33.88	comp35623_c0;orf1	len=305 frame:3 start:3 end:917 mitochondrial glyco protein [Trametes versicolor FP-101664 SS1]	Trametes versicolor FP-101664 SS1	9
356	11.19	11.21	25.32	17.57	17.57	comp30019_c0;orf1	len=388 frame:1 start:2389 end:3552 alpha-galactosidase [Dichomitus squalens LYAD-421 SS1]	Dichomitus squalens LYAD-421 SS1	7
358	11.08	11.19	28.46	21.28	18.35	comp30128_c1;orf1	len=377 frame:-2 start:4941 end:3811 NAD(P)-binding protein [Dichomitus squalens LYAD-421 SS1]	Dichomitus squalens LYAD-421 SS1	6
361	10.97	11	38.98	35.03	35.03	comp17164_c0;orf1	len=178 frame:3 start:3 end:536 hypothetical protein SERLA73DRAFT_142232 [Serpula lacrymans var. lacrymans S7.3] &gt;gi	Serpula lacrymans var. lacrymans S7.3	10
362	10.94	11.01	18.4	15.43	14.13	comp29538_c0;orf1	len=539 frame:1 start:103 end:1719 cyclase-associated protein [Dichomitus squalens LYAD-421 SS1]	Dichomitus squalens LYAD-421 SS1	7
368	10.74	10.77	26.64	23.18	17.65	comp36122_c0;orf2	len=290 frame:-2 start:1775 end:906 20S proteasome subunit [Trametes versicolor FP-101664 SS1]	Trametes versicolor FP-101664 SS1	6
374	10.52	10.55	5.48	4.832	3.595	comp34621_c0;orf1	len=1698 frame:1 start:16 end:5109 multidrug resistance-associated ABC transporter [Trametes versicolor FP-101664 SS1]	Trametes versicolor FP-101664 SS1	5
378	10.46	10.48	67.74	62.9	54.84	comp29924_c0;orf1	len=124 frame:2 start:2 end:373 polyubiquitin [Rhizopus delemar RA 99-880]	Rhizopus delemar RA 99-880	10
378	0	8.44	68.57	61.71	50.29	comp30306_c0;orf1	len=175 frame:2 start:20 end:544 Ubiquitin-like protein [Medicago truncatula] &gt;gi	Medicago truncatula	9
378	0	8.44	78.26	70.43	61.74	comp28284_c0;orf1	len=116 frame:1 start:1 end:348 polyubiquitin [Rhizopus delemar RA 99-880]	Rhizopus delemar RA 99-880	9
378	0	8.44	72	63.43	46.86	comp28278_c0;orf1	len=175 frame:-2 start:525 end:1 hypothetical protein SERLA73DRAFT_178893 [Serpula lacrymans var. lacrymans S7.3]	Serpula lacrymans var. lacrymans S7.3	9
378	0	8.44	67.06	60	48.24	comp26863_c0;orf1	len=85 frame:2 start:2 end:256 hypothetical protein MPER_11681 [Moniliophthora perniciosa FA553] &gt;gi	Moniliophthora perniciosa FA553	9
378	0	8.44	69.05	60.71	48.81	comp19280_c0;orf1	len=84 frame:-3 start:254 end:3 Polyubiquitin-A [Ascaris suum]	Ascaris suum	9
380	10.3	10.32	28.62	26.42	23.58	comp26738_c0;orf1	len=319 frame:-2 start:1699 end:743 mitochondrial carrier protein [Trametes versicolor FP-101664 SS1]	Trametes versicolor FP-101664 SS1	7
381	10.29	10.37	22.04	14.03	12.02	comp29597_c0;orf1	len=550 frame:-1 start:1901 end:252 isocitrate lyase [Trametes versicolor FP-101664 SS1]	Trametes versicolor FP-101664 SS1	6
382	10.29	10.32	52.84	48.86	48.86	comp21485_c0;orf1	len=177 frame:1 start:1 end:531 hypothetical protein TRAVEDRAFT_60994 [Trametes versicolor FP-101664 SS1]	Trametes versicolor FP-101664 SS1	7
385	10.26	10.35	63.98	48.45	44.72	comp25707_c0;orf1	len=162 frame:1 start:1 end:486 predicted protein [Fibroporia radiculosa]	Fibroporia radiculosa	8
394	10.01	10.02	18.64	16.8	16.8	comp16221_c0;orf1	len=382 frame:-3 start:1225 end:80 Mov34-domain-containing protein [Dichomitus squalens LYAD-421 SS1]	Dichomitus squalens LYAD-421 SS1	5
396	10.01	10.01	10.53	8.907	8.907	comp30714_c1;orf1	len=742 frame:3 start:1602 end:3827 CBS-domain-containing protein [Dichomitus squalens LYAD-421 SS1]	Dichomitus squalens LYAD-421 SS1	5
405	9.8	9.85	43.33	43.33	38.89	comp15943_c0;orf1	len=181 frame:-3 start:674 end:132 hypothetical protein TRAVEDRAFT_45147 [Trametes versicolor FP-101664 SS1]	Trametes versicolor FP-101664 SS1	7
408	9.77	9.9	18.62	13.97	12.75	comp28482_c0;orf1	len=495 frame:-1 start:3031 end:1547 sphingolipid C9-methyltransferase [Dichomitus squalens LYAD-421 SS1]	Dichomitus squalens LYAD-421 SS1	6
418	9.58	9.67	34.65	34.16	33.17	comp17130_c0;orf1	len=203 frame:-3 start:1028 end:420 hypothetical protein SCHCODRAFT_85789 [Schizophyllum commune H4-8] &gt;gi	Schizophyllum commune H4-8	17
422	9.43	9.52	14.29	12.77	9.987	comp34360_c0;orf1	len=792 frame:-1 start:5797 end:3422 hypothetical protein DICSQDRAFT_76035 [Dichomitus squalens LYAD-421 SS1]	Dichomitus squalens LYAD-421 SS1	5
423	9.42	9.54	41.3	41.3	35.33	comp29114_c0;orf1	len=185 frame:-3 start:751 end:197 hypothetical protein DICSQDRAFT_183663 [Dichomitus squalens LYAD-421 SS1]	Dichomitus squalens LYAD-421 SS1	5
431	9.24	13.63	30.73	20.49	18.49	comp36329_c0;orf1	len=450 frame:-3 start:1401 end:52 26S proteasome regulatory complex ATPase RPT6 [Trametes versicolor FP-101664 SS1]	Trametes versicolor FP-101664 SS1	8
433	9.21	9.35	53.33	49.09	40	comp27048_c0;orf1	len=166 frame:2 start:107 end:604 hypothetical protein DICSQDRAFT_180367 [Dichomitus squalens LYAD-421 SS1]	Dichomitus squalens LYAD-421 SS1	5
434	9.16	9.28	52.35	48.24	40.59	comp28619_c0;orf1	len=171 frame:-2 start:699 end:187 histone H2A [Coprinopsis cinerea okayama7#130] &gt;gi	Coprinopsis cinerea okayama7#130	8
435	9.12	9.23	33.21	24.19	24.19	comp27704_c0;orf1	len=278 frame:2 start:32 end:865 succinate-CoA ligase [Dichomitus squalens LYAD-421 SS1]	Dichomitus squalens LYAD-421 SS1	7
444	8.9	9.05	10.15	9.498	7.642	comp22560_c0;orf1	len=917 frame:-1 start:3798 end:1048 ARM repeat-containing protein [Dichomitus squalens LYAD-421 SS1]	Dichomitus squalens LYAD-421 SS1	7
456	8.55	8.64	34.75	30.51	27.54	comp33350_c0;orf1	len=237 frame:-2 start:2362 end:1652 Acbp from Moniliophthora Perniciosa [Trametes versicolor FP-101664 SS1]	Trametes versicolor FP-101664 SS1	9
457	8.52	8.6	59.78	55.98	55.98	comp35218_c0;orf1	len=185 frame:3 start:72 end:626 60S ribosomal protein L12 [Trametes versicolor FP-101664 SS1]	Trametes versicolor FP-101664 SS1	12
459	8.5	8.54	47.26	26.71	18.84	comp28309_c0;orf1	len=293 frame:1 start:1 end:879 hypothetical protein MPER_06317 [Moniliophthora perniciosa FA553] &gt;gi	Moniliophthora perniciosa FA553	6
460	8.49	8.56	18.94	15.35	15.35	comp27311_c0;orf2	len=418 frame:-2 start:1906 end:653 hypothetical protein DICSQDRAFT_135488 [Dichomitus squalens LYAD-421 SS1]	Dichomitus squalens LYAD-421 SS1	7
464	8.37	8.58	74.56	74.56	53.51	comp32314_c0;orf1	len=114 frame:2 start:2 end:343 alpha/beta-hydrolase [Trametes versicolor FP-101664 SS1]	Trametes versicolor FP-101664 SS1	7
474	8.1	8.25	22.12	19.71	17.79	comp34540_c0;orf1	len=417 frame:1 start:1390 end:2640 UPF0052-domain-containing protein [Trametes versicolor FP-101664 SS1]	Trametes versicolor FP-101664 SS1	6
475	8.1	8.11	36.19	21.27	18.66	comp29161_c0;orf2	len=269 frame:2 start:2 end:808 NAD-P-binding protein [Trametes versicolor FP-101664 SS1]	Trametes versicolor FP-101664 SS1	5
478	8.06	8.07	29.03	29.03	29.03	comp27851_c0;orf1	len=187 frame:-2 start:707 end:147 actin-like protein ARPC3 [Dichomitus squalens LYAD-421 SS1]	Dichomitus squalens LYAD-421 SS1	5
479	8.06	8.06	22.04	16.13	13.44	comp34868_c0;orf1	len=373 frame:-2 start:1491 end:373 hypothetical protein DICSQDRAFT_84465 [Dichomitus squalens LYAD-421 SS1]	Dichomitus squalens LYAD-421 SS1	4
484	8.02	8.02	36.03	30.88	30.88	comp35199_c0;orf1	len=137 frame:-2 start:863 end:453 40S ribosomal protein S20 [Trametes versicolor FP-101664 SS1]	Trametes versicolor FP-101664 SS1	4
485	8.02	8.02	62.79	62.79	62.79	comp31325_c0;orf1	len=129 frame:2 start:2819 end:3205 hypothetical protein PHACADRAFT_254157, partial [Phanerochaete carnosa HHB-10118-sp]	Phanerochaete carnosa HHB-10118-sp	5
486	8.01	8.01	15.46	12.22	12.22	comp28649_c0;orf1	len=402 frame:-3 start:1403 end:198 RNI-like protein [Trametes versicolor FP-101664 SS1]	Trametes versicolor FP-101664 SS1	4
491	8	8	28.75	28.75	28.75	comp30888_c0;orf1	len=161 frame:1 start:1 end:483 hypothetical protein PHACADRAFT_26889 [Phanerochaete carnosa HHB-10118-sp]	Phanerochaete carnosa HHB-10118-sp	4
493	7.93	8.16	17.13	12.99	10.63	comp21649_c0;orf1	len=509 frame:3 start:60 end:1586 zf-ZPR1-domain-containing protein [Dichomitus squalens LYAD-421 SS1]	Dichomitus squalens LYAD-421 SS1	6
494	7.9	8	6.994	6.889	4.071	comp14105_c0;orf1	len=959 frame:-3 start:3019 end:143 ARM repeat-containing protein [Dichomitus squalens LYAD-421 SS1]	Dichomitus squalens LYAD-421 SS1	5
498	7.79	7.88	34.81	33.7	33.7	comp35296_c0;orf1	len=182 frame:-3 start:761 end:216 actin depolymerizing factor [Auricularia delicata TFB-10046 SS5]	Auricularia delicata TFB-10046 SS5	6
499	7.78	7.96	22.24	14.59	7.295	comp28250_c0;orf1	len=563 frame:-3 start:1754 end:66 hypothetical protein SERLADRAFT_364820 [Serpula lacrymans var. lacrymans S7.9]	Serpula lacrymans var. lacrymans S7.9	4
502	7.69	7.75	28.41	28.41	23.48	comp26341_c0;orf1	len=265 frame:3 start:3 end:797 NAD(P)-binding protein [Dichomitus squalens LYAD-421 SS1]	Dichomitus squalens LYAD-421 SS1	5
504	7.67	7.74	34.17	21.94	21.94	comp35012_c0;orf1	len=279 frame:-2 start:867 end:31 S-adenosyl-L-methionine-dependent methyltransferase [Trametes versicolor FP-101664 SS1]	Trametes versicolor FP-101664 SS1	4
531	7.32	7.47	19.23	13.65	8.462	comp22360_c0;orf1	len=521 frame:-1 start:3195 end:1633 GMP synthase [Trametes versicolor FP-101664 SS1]	Trametes versicolor FP-101664 SS1	4
544	6.89	7.03	15.52	8.497	7.516	comp31868_c0;orf1	len=613 frame:-1 start:4995 end:3157 acetyl-CoA synthetase-like protein [Trametes versicolor FP-101664 SS1]	Trametes versicolor FP-101664 SS1	4
548	6.77	6.88	27.7	27.7	27.7	comp25351_c0;orf1	len=214 frame:3 start:111 end:752 hypothetical protein DICSQDRAFT_48600 [Dichomitus squalens LYAD-421 SS1]	Dichomitus squalens LYAD-421 SS1	4
551	6.67	6.79	20.57	13.71	11.71	comp15369_c0;orf1	len=351 frame:-2 start:2202 end:1150 actin-like protein ARPC2 [Dichomitus squalens LYAD-421 SS1]	Dichomitus squalens LYAD-421 SS1	5
552	6.62	6.94	20.96	18.13	13.31	comp30644_c0;orf1	len=354 frame:2 start:131 end:1192 Aldo/keto reductase [Trametes versicolor FP-101664 SS1]	Trametes versicolor FP-101664 SS1	6
554	6.62	6.68	20.2	16.96	12.47	comp28858_c0;orf1	len=402 frame:3 start:39 end:1244 2-nitropropane dioxygenase [Dichomitus squalens LYAD-421 SS1]	Dichomitus squalens LYAD-421 SS1	4
555	6.6	6.78	14.34	9.221	6.557	comp22674_c0;orf1	len=489 frame:-3 start:1875 end:409 zf-PARP-domain-containing protein [Dichomitus squalens LYAD-421 SS1]	Dichomitus squalens LYAD-421 SS1	4
563	6.42	6.51	44.59	34.39	29.94	comp16527_c0;orf1	len=158 frame:-3 start:1276 end:803 predicted protein [Fibroporia radiculosa]	Fibroporia radiculosa	5
566	6.39	6.42	25.27	15.77	11.45	comp33950_c0;orf1	len=464 frame:2 start:71 end:1462 O-acetylhomoserine ami [Dichomitus squalens LYAD-421 SS1]	Dichomitus squalens LYAD-421 SS1	4
579	6.2	6.21	9.198	5.027	4.171	comp34486_c0;orf1	len=936 frame:-2 start:5342 end:2535 ARM repeat-containing protein [Dichomitus squalens LYAD-421 SS1]	Dichomitus squalens LYAD-421 SS1	3
585	6.14	6.16	40.71	40.71	29.65	comp44147_c0;orf1	len=227 frame:2 start:2 end:682 predicted protein [Laccaria bicolor S238N-H82] &gt;gi	Laccaria bicolor S238N-H82	8
589	6.08	6.15	17.58	11.11	11.11	comp28500_c0;orf1	len=496 frame:-1 start:2030 end:543 Zn-dependent exopeptidase [Dichomitus squalens LYAD-421 SS1]	Dichomitus squalens LYAD-421 SS1	6
590	6.07	6.14	39.55	34.33	34.33	comp27661_c1;orf1	len=135 frame:1 start:133 end:537 hypothetical protein MPER_03246 [Moniliophthora perniciosa FA553] &gt;gi	Moniliophthora perniciosa FA553	5
592	6.06	6.06	16.82	7.045	7.045	comp30684_c0;orf2	len=441 frame:3 start:4026 end:5348 mannose-1-phosphate guanylyltransferase [Dichomitus squalens LYAD-421 SS1]	Dichomitus squalens LYAD-421 SS1	3
605	6	6	12.76	8.848	7.407	comp28970_c0;orf2	len=487 frame:-1 start:2029 end:569 aspartic peptidase A1 [Dichomitus squalens LYAD-421 SS1]	Dichomitus squalens LYAD-421 SS1	4
621	5.95	6.08	21.61	21.61	18.71	comp34748_c0;orf1	len=311 frame:1 start:1 end:933 hypothetical protein DICSQDRAFT_140641 [Dichomitus squalens LYAD-421 SS1]	Dichomitus squalens LYAD-421 SS1	4
622	5.91	6.06	20.67	13.78	5.124	comp26736_c0;orf2	len=567 frame:3 start:54 end:1754 chaperonin-containing T-complex zeta subunit Cct6 [Dichomitus squalens LYAD-421 SS1]	Dichomitus squalens LYAD-421 SS1	3
625	5.89	5.95	19.08	11.31	11.31	comp54736_c0;orf1	len=284 frame:3 start:3 end:854 hypothetical protein AGABI1DRAFT_110333 [Agaricus bisporus var. burnettii JB137-S8] &gt;gi	Agaricus bisporus var. burnettii JB137-S8	3
632	5.74	5.86	27.61	25.92	16.9	comp27689_c0;orf1	len=356 frame:-1 start:2801 end:1734 anion-transporting ATPase [Trametes versicolor FP-101664 SS1]	Trametes versicolor FP-101664 SS1	3
635	5.72	5.77	6.17	4.889	3.609	comp34176_c0;orf1	len=860 frame:3 start:3 end:2582 6-phosphofructokinase [Dichomitus squalens LYAD-421 SS1]	Dichomitus squalens LYAD-421 SS1	3
644	5.62	5.71	37.57	28.9	28.9	comp31891_c0;orf1	len=174 frame:2 start:158 end:679 hypothetical protein TRAVEDRAFT_72344 [Trametes versicolor FP-101664 SS1]	Trametes versicolor FP-101664 SS1	4
646	5.58	5.69	11.63	6.933	5.875	comp29717_c0;orf1	len=852 frame:2 start:26 end:2581 phospholipase D/nuclease [Dichomitus squalens LYAD-421 SS1]	Dichomitus squalens LYAD-421 SS1	4
650	5.49	5.56	11.81	6.199	4.211	comp34950_c0;orf1	len=856 frame:3 start:81 end:2648 glutaminyl-tRNA synthetase [Trametes versicolor FP-101664 SS1]	Trametes versicolor FP-101664 SS1	3
655	5.33	5.53	18.14	14.22	8.333	comp35838_c0;orf1	len=409 frame:-1 start:1414 end:188 translation initiation factor [Dichomitus squalens LYAD-421 SS1]	Dichomitus squalens LYAD-421 SS1	3
656	5.33	5.43	19.73	16.39	11.71	comp22724_c0;orf1	len=300 frame:1 start:1 end:900 NAD-P-binding protein [Trametes versicolor FP-101664 SS1]	Trametes versicolor FP-101664 SS1	3
662	5.23	5.34	18.99	18.99	15.13	comp27311_c0;orf1	len=338 frame:-3 start:3279 end:2266 hypothetical protein DICSQDRAFT_135488 [Dichomitus squalens LYAD-421 SS1]	Dichomitus squalens LYAD-421 SS1	5
666	5.11	5.2	48.18	48.18	48.18	comp31086_c0;orf2	len=111 frame:2 start:119 end:451 enoyl-CoA hydratase [Dichomitus squalens LYAD-421 SS1]	Dichomitus squalens LYAD-421 SS1	10
667	5.09	7.53	65.22	50.43	49.57	comp29244_c0;orf1	len=115 frame:2 start:2 end:346 hypothetical protein AGABI1DRAFT_84548 [Agaricus bisporus var. burnettii JB137-S8] &gt;gi	Agaricus bisporus var. burnettii JB137-S8	7
684	4.89	4.97	16.49	13.48	7.624	comp16810_c0;orf1	len=565 frame:-3 start:1866 end:172 predicted protein [Fibroporia radiculosa]	Fibroporia radiculosa	5
693	4.81	4.97	20.43	20.43	17.2	comp34998_c0;orf1	len=187 frame:-2 start:794 end:234 HSP20-like chaperone [Trametes versicolor FP-101664 SS1]	Trametes versicolor FP-101664 SS1	5
702	4.72	9.47	30.3	21.92	16.75	comp31357_c0;orf1	len=407 frame:-1 start:2051 end:831 NAD-dependent formate dehydrogenase [Trametes versicolor FP-101664 SS1]	Trametes versicolor FP-101664 SS1	6
705	4.67	4.81	11.62	4.725	3.831	comp34263_c0;orf1	len=784 frame:-1 start:6520 end:4169 Rho GTPase activation protein [Dichomitus squalens LYAD-421 SS1]	Dichomitus squalens LYAD-421 SS1	3
707	4.65	4.84	14.35	13.26	7.644	comp33401_c0;orf1	len=642 frame:-3 start:2737 end:812 photo-regulated tyrosinase [Dichomitus squalens LYAD-421 SS1]	Dichomitus squalens LYAD-421 SS1	3
710	4.62	4.68	9.706	3.426	2.855	comp37136_c0;orf1	len=1227 frame:2 start:134 end:3814 structural maintenance of chromosome protein 3 [Dichomitus squalens LYAD-421 SS1]	Dichomitus squalens LYAD-421 SS1	3
717	4.57	4.64	15.11	11.87	11.87	comp16937_c0;orf1	len=279 frame:-2 start:1003 end:167 hypothetical protein TRAVEDRAFT_158962 [Trametes versicolor FP-101664 SS1]	Trametes versicolor FP-101664 SS1	5
724	4.4	4.44	6.155	3.682	1.473	comp24931_c0;orf1	len=1901 frame:2 start:2 end:5704 hypothetical protein DICSQDRAFT_181365 [Dichomitus squalens LYAD-421 SS1]	Dichomitus squalens LYAD-421 SS1	2
725	4.4	4.43	37.5	23.61	23.61	comp39534_c0;orf1	len=145 frame:-2 start:554 end:120 cyclophilin [Trametes versicolor FP-101664 SS1]	Trametes versicolor FP-101664 SS1	9
731	4.28	4.3	14.01	12.84	8.949	comp32050_c0;orf1	len=258 frame:-1 start:1457 end:684 Isopentenyldiphosphate isomerase [Trametes versicolor FP-101664 SS1]	Trametes versicolor FP-101664 SS1	2
736	4.25	4.37	12.39	12.39	5.605	comp28414_c0;orf1	len=340 frame:-2 start:3665 end:2646 phosphatase activator [Dichomitus squalens LYAD-421 SS1]	Dichomitus squalens LYAD-421 SS1	2
739	4.22	4.32	22.77	22.77	15.51	comp23613_c0;orf1	len=304 frame:-1 start:973 end:62 hypothetical protein STEHIDRAFT_169061 [Stereum hirsutum FP-91666 SS1]	Stereum hirsutum FP-91666 SS1	5
748	4.11	4.13	28.57	22.29	22.29	comp29985_c0;orf1	len=176 frame:-3 start:3198 end:2671 AIP3-domain-containing protein [Dichomitus squalens LYAD-421 SS1]	Dichomitus squalens LYAD-421 SS1	6
761	4.05	4.06	5.019	1.931	1.931	comp35010_c0;orf1	len=1555 frame:-1 start:4729 end:65 glycosyltransferase family 24 protein [Dichomitus squalens LYAD-421 SS1]	Dichomitus squalens LYAD-421 SS1	2
764	4.04	4.05	26.56	26.56	26.56	comp29933_c0;orf1	len=242 frame:1 start:13 end:738 hypothetical protein DICSQDRAFT_112382 [Dichomitus squalens LYAD-421 SS1]	Dichomitus squalens LYAD-421 SS1	4
766	4.03	4.04	34.27	32.86	29.11	comp32482_c0;orf1	len=213 frame:2 start:2 end:640 hypothetical protein TRAVEDRAFT_138946 [Trametes versicolor FP-101664 SS1]	Trametes versicolor FP-101664 SS1	5
768	4.03	4.03	33.61	33.61	33.61	comp13847_c0;orf1	len=123 frame:1 start:1 end:369 ADP/ATP carrier protein [Laccaria bicolor S238N-H82] &gt;gi	Laccaria bicolor S238N-H82	6
778	4	4.43	36.09	24.85	24.85	comp25601_c0;orf1	len=169 frame:-1 start:507 end:1 predicted protein [Fibroporia radiculosa]	Fibroporia radiculosa	3
779	4	4.01	36.43	36.43	30.71	comp26009_c0;orf1	len=141 frame:-1 start:636 end:214 60S ribosomal protein L27 [Postia placenta Mad-698-R] &gt;gi	Postia placenta Mad-698-R	9
782	4	4	4.708	2.252	2.252	comp20444_c0;orf1	len=978 frame:-2 start:3152 end:219 vacuolar protein sorting-associated protein 35 [Dichomitus squalens LYAD-421 SS1]	Dichomitus squalens LYAD-421 SS1	2
789	4	4	30.46	30.46	23.84	comp28917_c1;orf2	len=151 frame:1 start:8182 end:8634 hypothetical protein TRAVEDRAFT_25762 [Trametes versicolor FP-101664 SS1]	Trametes versicolor FP-101664 SS1	2
793	4	4	24.81	24.81	18.8	comp25317_c0;orf1	len=134 frame:-3 start:1562 end:1161 Ctr copper transporter [Dichomitus squalens LYAD-421 SS1]	Dichomitus squalens LYAD-421 SS1	2
811	3.97	4.11	4.036	4.036	2.691	comp30945_c0;orf1	len=670 frame:2 start:101 end:2110 polyubiquitin-tagged protein recognition complex Npl4 component [Trametes versicolor FP-101664 SS1]	Trametes versicolor FP-101664 SS1	2
812	3.96	4	9.069	5.637	5.637	comp34203_c0;orf1	len=409 frame:-3 start:3229 end:2003 Thiamin diphosphate-binding protein [Trametes versicolor FP-101664 SS1]	Trametes versicolor FP-101664 SS1	2
814	3.94	4.13	17.81	17.81	14.61	comp28454_c0;orf1	len=220 frame:-2 start:2396 end:1737 PEBP-like protein [Dichomitus squalens LYAD-421 SS1]	Dichomitus squalens LYAD-421 SS1	3
824	3.86	4.03	22.96	22.96	22.96	comp22214_c0;orf1	len=136 frame:-3 start:603 end:196 cytochrome c C1, partial [Punctularia strigosozonata HHB-11173 SS5]	Punctularia strigosozonata HHB-11173 SS5	4
850	3.55	3.74	13.98	8.781	8.781	comp32481_c0;orf1	len=559 frame:-1 start:1914 end:238 hypothetical protein DICSQDRAFT_164847 [Dichomitus squalens LYAD-421 SS1]	Dichomitus squalens LYAD-421 SS1	4
859	3.38	3.48	37.07	37.07	37.07	comp33403_c0;orf3	len=117 frame:2 start:35 end:385 hypothetical protein DICSQDRAFT_106213 [Dichomitus squalens LYAD-421 SS1]	Dichomitus squalens LYAD-421 SS1	8
866	3.32	3.41	11.36	8.833	6.94	comp27363_c0;orf1	len=317 frame:3 start:159 end:1109 phenylalanine-tRNA ligase [Dichomitus squalens LYAD-421 SS1]	Dichomitus squalens LYAD-421 SS1	2
869	3.28	3.45	6.863	3.064	3.064	comp29640_c0;orf1	len=817 frame:-1 start:2604 end:154 ATP-dependent metallopeptidase Hfl [Dichomitus squalens LYAD-421 SS1]	Dichomitus squalens LYAD-421 SS1	2
870	3.28	3.4	6.778	3.03	2.153	comp30117_c0;orf1	len=1255 frame:3 start:3 end:3767 hypothetical protein DICSQDRAFT_178021 [Dichomitus squalens LYAD-421 SS1]	Dichomitus squalens LYAD-421 SS1	2
873	3.25	3.33	25.95	20.61	20.61	comp32561_c0;orf3	len=132 frame:-3 start:2164 end:1769 alpha/beta-hydrolase [Dichomitus squalens LYAD-421 SS1]	Dichomitus squalens LYAD-421 SS1	3
875	3.21	3.29	7.229	7.229	4.016	comp22217_c0;orf1	len=499 frame:-1 start:1654 end:158 alpha/beta-hydrolase [Fomitiporia mediterranea MF3/22]	Fomitiporia mediterranea MF3/22	4
928	2.66	2.74	5.504	1.337	0.5144	comp28571_c0;orf1	len=1945 frame:-2 start:5989 end:155 Sec63-domain-containing protein [Dichomitus squalens LYAD-421 SS1]	Dichomitus squalens LYAD-421 SS1	1
932	2.6	7.74	14.81	10.12	10.12	comp24974_c0;orf1	len=406 frame:2 start:2 end:1219 hypothetical protein AGABI1DRAFT_111317 [Agaricus bisporus var. burnettii JB137-S8]	Agaricus bisporus var. burnettii JB137-S8	5
938	2.55	2.62	4.632	2.511	0.7254	comp32137_c0;orf1	len=1793 frame:1 start:85 end:5463 1,3-beta-glucan synthase [Dichomitus squalens LYAD-421 SS1]	Dichomitus squalens LYAD-421 SS1	1
950	2.46	2.82	6.008	1.585	0.9178	comp22728_c0;orf1	len=2398 frame:-3 start:7343 end:150 pre-mRNA-processing-splicing factor [Dichomitus squalens LYAD-421 SS1]	Dichomitus squalens LYAD-421 SS1	2
958	2.41	2.56	6.652	2.012	1.062	comp29608_c0;orf1	len=1790 frame:-2 start:5530 end:161 P-loop containing nucleoside triphosphate hydrolase protein [Dichomitus squalens LYAD-421 SS1]	Dichomitus squalens LYAD-421 SS1	2
966	2.35	2.45	24.77	12.39	6.881	comp12142_c0;orf1	len=219 frame:-3 start:1151 end:495 NAD-P-binding protein [Trametes versicolor FP-101664 SS1]	Trametes versicolor FP-101664 SS1	2
972	2.31	2.39	9.596	6.313	2.273	comp31965_c0;orf1	len=397 frame:-2 start:3134 end:1944 DNA glycosylase [Dichomitus squalens LYAD-421 SS1]	Dichomitus squalens LYAD-421 SS1	1
975	2.28	2.31	4.007	1.584	0.932	comp34601_c0;orf1	len=1074 frame:3 start:90 end:3311 bifunctional P-450:NADPH-P450 reductase [Dichomitus squalens LYAD-421 SS1]	Dichomitus squalens LYAD-421 SS1	1
977	2.28	2.31	15.44	15.44	5.147	comp5595_c0;orf1	len=136 frame:3 start:45 end:452 hypothetical protein SCHCODRAFT_15826 [Schizophyllum commune H4-8] &gt;gi	Schizophyllum commune H4-8	1
985	2.24	2.5	33.62	25.86	18.97	comp25689_c2;orf1	len=116 frame:-1 start:349 end:2 predicted protein [Laccaria bicolor S238N-H82] &gt;gi	Laccaria bicolor S238N-H82	2
998	2.19	2.21	2.202	1.468	0.9174	comp32981_c0;orf1	len=1091 frame:-3 start:5116 end:1844 N1221-domain-containing protein [Dichomitus squalens LYAD-421 SS1]	Dichomitus squalens LYAD-421 SS1	1
1004	2.16	2.19	4.365	1.508	0.7143	comp33484_c0;orf1	len=1261 frame:3 start:3 end:3785 Pkinase-domain-containing protein [Dichomitus squalens LYAD-421 SS1]	Dichomitus squalens LYAD-421 SS1	1
1008	2.13	4.19	17.43	12.08	9.901	comp27974_c0;orf1	len=506 frame:-3 start:1634 end:117 aldehyde dehydrogenase [Coprinopsis cinerea okayama7#130] &gt;gi	Coprinopsis cinerea okayama7#130	7
1010	2.13	2.15	24.85	24.85	15.76	comp15152_c0;orf1	len=166 frame:-3 start:728 end:231 eukaryotic translation initiation factor 1 [Trametes versicolor FP-101664 SS1]	Trametes versicolor FP-101664 SS1	2
1015	2.1	3.66	23.64	13.64	7.727	comp40128_c0;orf1	len=221 frame:2 start:2 end:664 hypothetical protein SERLA73DRAFT_180475 [Serpula lacrymans var. lacrymans S7.3] &gt;gi	Serpula lacrymans var. lacrymans S7.3	2
1015	0	3.66	16.67	13.89	7.87	comp27855_c0;orf1	len=217 frame:2 start:110 end:760 predicted protein [Fibroporia radiculosa]	Fibroporia radiculosa	2
1021	2.08	2.2	50	39.63	25.61	comp24939_c0;orf1	len=165 frame:-1 start:587 end:93 predicted protein [Laccaria bicolor S238N-H82] &gt;gi	Laccaria bicolor S238N-H82	7
1026	2.07	2.09	8.943	6.098	6.098	comp27175_c0;orf1	len=247 frame:-1 start:1107 end:367 hypothetical protein PUNSTDRAFT_96536 [Punctularia strigosozonata HHB-11173 SS5]	Punctularia strigosozonata HHB-11173 SS5	4
1052	2.02	2.03	12.26	9.434	3.774	comp22370_c0;orf1	len=213 frame:-3 start:840 end:202 60S ribosomal protein L13 [Laccaria bicolor S238N-H82] &gt;gi	Laccaria bicolor S238N-H82	1
1056	2.02	2.02	3.402	1.331	0.7396	comp34764_c0;orf1	len=1353 frame:3 start:108 end:4166 hypothetical protein TRAVEDRAFT_30186 [Trametes versicolor FP-101664 SS1]	Trametes versicolor FP-101664 SS1	1
1059	2.02	2.02	17.8	5.759	5.759	comp22681_c0;orf1	len=192 frame:-2 start:765 end:190 histone-fold-containing protein [Trametes versicolor FP-101664 SS1]	Trametes versicolor FP-101664 SS1	1
1061	2.01	2.86	16.48	12.09	6.96	comp31633_c0;orf1	len=274 frame:-3 start:883 end:62 hypothetical protein AGABI2DRAFT_192491 [Agaricus bisporus var. bisporus H97]	Agaricus bisporus var. bisporus H97	2
1066	2.01	2.01	10.66	5.215	3.855	comp22706_c0;orf1	len=442 frame:2 start:389 end:1714 acid protease [Dichomitus squalens LYAD-421 SS1]	Dichomitus squalens LYAD-421 SS1	1
1067	2.01	2.01	8.551	5.226	3.563	comp16634_c0;orf1	len=422 frame:3 start:117 end:1382 hypothetical protein DICSQDRAFT_57916 [Dichomitus squalens LYAD-421 SS1]	Dichomitus squalens LYAD-421 SS1	1
1070	2.01	2.01	8.971	4.749	2.902	comp25921_c0;orf1	len=380 frame:-1 start:1495 end:356 Aldo/keto reductase [Fomitiporia mediterranea MF3/22]	Fomitiporia mediterranea MF3/22	4
1070	0	2	5.07	3.099	3.099	comp33148_c0;orf1	len=356 frame:-1 start:1346 end:279 Aldo/keto reductase [Dichomitus squalens LYAD-421 SS1]	Dichomitus squalens LYAD-421 SS1	4
1070	0	2	28.92	28.92	28.92	comp1416271_c0;orf1	len=83 frame:2 start:2 end:250 predicted protein [Laccaria bicolor S238N-H82] &gt;gi	Laccaria bicolor S238N-H82	5
1071	2.01	2.01	33	12	12	comp19682_c0;orf1	len=101 frame:-3 start:470 end:168 60S ribosomal protein L38 [Laccaria bicolor S238N-H82] &gt;gi	Laccaria bicolor S238N-H82	1
1082	2	10.48	59.09	50	43.18	comp22567_c0;orf1	len=133 frame:-2 start:584 end:186 ubiquitin-60S ribosomal protein L40 fusion protein [Coprinopsis cinerea okayama7#130] &gt;gi	Coprinopsis cinerea okayama7#130	11
1083	2	6.01	32.05	16.6	16.6	comp29016_c0;orf1	len=259 frame:3 start:3 end:779 hypothetical protein SERLA73DRAFT_98760 [Serpula lacrymans var. lacrymans S7.3]	Serpula lacrymans var. lacrymans S7.3	4
1097	2	2.01	12.39	6.422	6.422	comp11652_c0;orf1	len=219 frame:-3 start:952 end:296 RNA-binding domain-containing protein [Stereum hirsutum FP-91666 SS1]	Stereum hirsutum FP-91666 SS1	1
1101	2	2	37.12	20.45	13.64	comp37066_c0;orf1	len=133 frame:-3 start:475 end:77 hypothetical protein MPER_09301 [Moniliophthora perniciosa FA553] &gt;gi	Moniliophthora perniciosa FA553	11
1106	2	2	9.571	4.62	4.62	comp29751_c0;orf3	len=304 frame:-1 start:1915 end:1004 aldehyde dehydrogenase type III-PG [Capsaspora owczarzaki ATCC 30864]	Capsaspora owczarzaki ATCC 30864	1
1112	2	2	11.16	11.16	6.047	comp35363_c0;orf1	len=216 frame:-1 start:796 end:149 inorganic phosphate transporter [Dichomitus squalens LYAD-421 SS1]	Dichomitus squalens LYAD-421 SS1	1
1118	2	2	6.25	4.054	4.054	comp33210_c0;orf2	len=593 frame:1 start:2326 end:4104 hypothetical protein DICSQDRAFT_129683 [Dichomitus squalens LYAD-421 SS1]	Dichomitus squalens LYAD-421 SS1	1
1119	2	2	4.762	4.762	2.381	comp31679_c0;orf1	len=379 frame:2 start:1436 end:2572 hypothetical protein DICSQDRAFT_48045 [Dichomitus squalens LYAD-421 SS1]	Dichomitus squalens LYAD-421 SS1	1
1121	2	2	7.744	5.387	5.387	comp31467_c0;orf1	len=298 frame:2 start:44 end:937 ubiquitin-domain-containing protein [Dichomitus squalens LYAD-421 SS1]	Dichomitus squalens LYAD-421 SS1	1
1182	2	2	5.696	5.696	5.696	comp29080_c0;orf1	len=159 frame:-3 start:633 end:157 RIO1-domain-containing protein [Dichomitus squalens LYAD-421 SS1]	Dichomitus squalens LYAD-421 SS1	1
1219	2	2	6.164	6.164	6.164	comp11290_c0;orf2	len=147 frame:2 start:2 end:442 predicted protein [Laccaria bicolor S238N-H82] &gt;gi	Laccaria bicolor S238N-H82	1
1234	1.85	2.09	4.776	3.582	3.582	comp30458_c0;orf1	len=671 frame:2 start:926 end:2938 hypothetical protein DICSQDRAFT_55483 [Dichomitus squalens LYAD-421 SS1]	Dichomitus squalens LYAD-421 SS1	2
1244	1.78	2	5.172	3.125	1.94	comp22403_c0;orf2	len=929 frame:-3 start:4143 end:1357 hypothetical protein DICSQDRAFT_83114 [Dichomitus squalens LYAD-421 SS1]	Dichomitus squalens LYAD-421 SS1	1
1246	1.77	1.89	2.647	2.647	2.647	comp26163_c0;orf1	len=341 frame:-2 start:1386 end:364 predicted protein [Laccaria bicolor S238N-H82] &gt;gi	Laccaria bicolor S238N-H82	1
1253	1.7	1.91	7.029	3.448	1.459	comp33746_c0;orf1	len=755 frame:3 start:21 end:2285 hypothetical protein DICSQDRAFT_66242 [Dichomitus squalens LYAD-421 SS1]	Dichomitus squalens LYAD-421 SS1	1
1255	1.7	1.82	4.444	4.444	4.444	comp26879_c0;orf1	len=180 frame:-1 start:542 end:3 hypothetical protein FOMMEDRAFT_23792 [Fomitiporia mediterranea MF3/22]	Fomitiporia mediterranea MF3/22	1
1257	1.67	1.81	25.45	13.64	7.273	comp17838_c0;orf1	len=111 frame:3 start:3 end:335 hypothetical protein TRAVEDRAFT_49942 [Trametes versicolor FP-101664 SS1]	Trametes versicolor FP-101664 SS1	1
1278	1.53	1.72	18.75	8.173	5.288	comp27187_c0;orf1	len=209 frame:2 start:17 end:643 NADH-ubiquinone oxidoreductase 21kDa subunit [Dichomitus squalens LYAD-421 SS1]	Dichomitus squalens LYAD-421 SS1	1
1282	1.48	1.82	5.672	3.49	2.792	comp22675_c0;orf1	len=1147 frame:-3 start:3809 end:369 ATP-dependent protease La [Dichomitus squalens LYAD-421 SS1]	Dichomitus squalens LYAD-421 SS1	3
1285	1.46	1.6	8.676	5.936	5.936	comp16053_c0;orf1	len=220 frame:3 start:3 end:662 hypothetical protein TRAVEDRAFT_26718 [Trametes versicolor FP-101664 SS1]	Trametes versicolor FP-101664 SS1	1
1300	1.3	1.54	27.42	27.42	27.42	comp35210_c0;orf1	len=63 frame:1 start:40 end:228 60S ribosomal protein L39 [Laccaria bicolor S238N-H82] &gt;gi	Laccaria bicolor S238N-H82	2
1303	1.27	1.5	17.58	17.58	10.91	comp14707_c0;orf1	len=166 frame:-3 start:1710 end:1213 NADH dehydrogenase, alpha subcomplex, subunit 8 [Dichomitus squalens LYAD-421 SS1]	Dichomitus squalens LYAD-421 SS1	2
1304	1.27	1.41	6.706	1.749	1.749	comp29562_c0;orf1	len=687 frame:-2 start:2227 end:167 TrkH-domain-containing protein [Trametes versicolor FP-101664 SS1]	Trametes versicolor FP-101664 SS1	3
1309	1.21	4.4	26.67	22.42	22.42	comp29075_c0;orf1	len=166 frame:1 start:1 end:498 hypothetical protein [Botryotinia fuckeliana]	Botryotinia fuckeliana	9
1311	1.21	1.35	24.29	8.571	8.571	comp17946_c0;orf1	len=71 frame:-1 start:677 end:465 60S ribosomal protein L30 [Coniophora puteana RWD-64-598 SS2]	Coniophora puteana RWD-64-598 SS2	1
1314	1.19	1.33	7.93	3.231	3.231	comp16927_c0;orf1	len=682 frame:1 start:1 end:2046 hypothetical protein DICSQDRAFT_176276 [Dichomitus squalens LYAD-421 SS1]	Dichomitus squalens LYAD-421 SS1	1
1315	1.19	1.33	6.332	2.639	2.639	comp29563_c0;orf1	len=380 frame:-1 start:1405 end:266 protein disulfide isomerase [Punctularia strigosozonata HHB-11173 SS5]	Punctularia strigosozonata HHB-11173 SS5	1
1320	1.16	1.32	12.41	6.028	3.191	comp34908_c0;orf1	len=283 frame:3 start:2175 end:3023 NADPH-dependent glutamate synthase [Dichomitus squalens LYAD-421 SS1]	Dichomitus squalens LYAD-421 SS1	1
1323	1.15	1.29	5.28	2.174	2.174	comp28124_c0;orf1	len=323 frame:-3 start:1082 end:114 hypothetical protein AGABI1DRAFT_115189 [Agaricus bisporus var. burnettii JB137-S8]	Agaricus bisporus var. burnettii JB137-S8	1
1351	0.96	1.09	7.531	1.674	1.674	comp22453_c0;orf1	len=479 frame:-3 start:2044 end:608 bifunctional 6-phosphofructo-2-kinase/fructose-2,6-bisphosphate 2-phosphatase [Dichomitus squalens LYAD-421 SS1]	Dichomitus squalens LYAD-421 SS1	1
1354	0.95	1.19	10.72	6.804	1.856	comp17674_c0;orf1	len=486 frame:1 start:1 end:1458 TIP49-domain-containing protein [Dichomitus squalens LYAD-421 SS1]	Dichomitus squalens LYAD-421 SS1	1
1359	0.92	1.06	6.121	1.71	0.7201	comp25900_c0;orf1	len=1112 frame:-3 start:3598 end:263 hypothetical protein DICSQDRAFT_57415 [Dichomitus squalens LYAD-421 SS1]	Dichomitus squalens LYAD-421 SS1	1
1472	0.43	2.64	37.33	22.67	22.67	comp22392_c0;orf1	len=75 frame:-1 start:225 end:1 PREDICTED: histone H3-like [Metaseiulus occidentalis]	Metaseiulus occidentalis	2
1510	0.34	10.66	47.17	37.26	33.02	comp37379_c0;orf1	len=213 frame:2 start:2 end:640 predicted protein [Laccaria bicolor S238N-H82] &gt;gi	Laccaria bicolor S238N-H82	9
1650	0.15	4.94	15.56	15.56	7.222	comp30905_c0;orf1	len=360 frame:-1 start:1081 end:2 glycosyltransferase family 4 protein [Serpula lacrymans var. lacrymans S7.3] &gt;gi	Serpula lacrymans var. lacrymans S7.3	5
1728	0.11	11.27	35.88	30	21.18	comp20559_c0;orf1	len=171 frame:3 start:3 end:515 histone 3 [Schizophyllum commune H4-8] &gt;gi	Schizophyllum commune H4-8	9

## Sheet: Table S1B
Acetylome analysis of acetylation providing new insight into sclerotial generation in medicinal fungus Polyporus umbellatus
Bing Li#, Liu Liu#, Tingting Shan, Yongmei Xing*, and Shunxing Guo*
Institute of Medicinal Plant Development, Chinese Academy of Medical Sciences & Peking Union Medical College, No. 151, Malianwa North Road, Haidian District, Beijing, China 100193
Table S1B. Acetyl site in P. umbellatus
No.	Peptide Locus	Best N (Peptide)	All N	Accessions	Names	Start Position	Best Conf (Peptide)	Best Hypoth Conf	Sequence	Modifications	Protein Modifications	Cleavages	dMass	Obs MW	Obs m/z	Theor MW	Theor m/z	Theor z	Redundant Acqs	Best Spectrum	Score	Feature Prob	Acq Time	Intensity (Peptide)	Intensity at Acq	Apex Time (Peptide)	Elution Peak Width (Peptide)	Sum MS2 Counts	f Seq Signal	f Seq Fam Signal
1	6.001	1	1	comp34876_c0;orf1	len=1463 frame:2 start:32 end:4420 hypothetical protein BC1G_10089 [Botryotinia fuckeliana B05.10]	33	99	99	SSLSHALALANAVR	Acetyl@N-term; Carbamidomethyl(H)@5	Acetyl@33	cleaved M-S@N-term	9.97831e-05	1507.81	754.913	1507.81	754.913	2	2	9.1.1.2321.21	14	0.0001	72.6724	477.59	464.58	72.69	0.52	467.109	0.0049	0.0044
2	6.002	1	1	comp34876_c0;orf1	len=1463 frame:2 start:32 end:4420 hypothetical protein BC1G_10089 [Botryotinia fuckeliana B05.10]	33	99	99	SSLSHALALANAVR	Acetyl@N-term; Carbamidomethyl(S)@2	Acetyl@33	cleaved M-S@N-term	-0.000781918	1507.81	503.611	1507.81	503.611	3	1	9.1.1.2326.2	13	0.0001	72.9261	295.94	240.63	72.69	0.47	205.314	0.0031	0.0027
3	6.003	1	1	comp34876_c0;orf1	len=1463 frame:2 start:32 end:4420 hypothetical protein BC1G_10089 [Botryotinia fuckeliana B05.10]	33	99	99	SSLSHALALANAVR	Acetyl@N-term; Carbamidomethyl(S)@4	Acetyl@33	cleaved M-S@N-term	-0.000781918	1507.81	503.611	1507.81	503.611	3	2	9.1.1.2326.2	13	0.0001	72.9261	295.94	240.63	72.69	0.47	205.314	0.0031	0.0027
4	7.001	1	1	comp34876_c0;orf1	len=1463 frame:2 start:32 end:4420 hypothetical protein BC1G_10089 [Botryotinia fuckeliana B05.10]	33	94	93.95	SSLSHALAL	Acetyl@N-term	Acetyl@33	cleaved M-S@N-term; cleaved L-A@C-term	-0.00103758	939.501	470.758	939.503	470.759	2	1	9.1.1.2260.2	8	0.0118	69.0696	304.35	270.76	69.18	0.47	177.074	1	0.0029
5	8.001	1	1	comp34876_c0;orf1	len=1463 frame:2 start:32 end:4420 hypothetical protein BC1G_10089 [Botryotinia fuckeliana B05.10]	33	93.7	93.49	SSLSHALALA	Acetyl@N-term	Acetyl@33	cleaved M-S@N-term; cleaved A-N@C-term	-0.000260383	1010.54	506.277	1010.54	506.277	2	2	9.1.1.2291.3	8	0.0027	70.8852	1007.86	501.31	70.64	0.46	300.528	1	0.0097
6	2.001	1	1	comp34876_c0;orf1	len=1463 frame:2 start:32 end:4420 hypothetical protein BC1G_10089 [Botryotinia fuckeliana B05.10]	33	99	98.14	SSLSHALALAN	Acetyl@N-term	Acetyl@33	cleaved M-S@N-term; cleaved N-A@C-term	-0.000764055	1124.58	563.298	1124.58	563.299	2	8	8.1.1.1968.13	10	0.0104	62.0397	4492.25	4105.67	61.96	0.47	1308.97	0.7634	0.043
7	10.001	1	1	comp34876_c0;orf1	len=1463 frame:2 start:32 end:4420 hypothetical protein BC1G_10089 [Botryotinia fuckeliana B05.10]	33	17.6	17.62	SSLSHALALAN	Acetyl@N-term; Oxidation(N)@11	Acetyl@33; Oxidation(N)@43	cleaved M-S@N-term; cleaved N-A@C-term	-0.021056	1140.56	571.285	1140.58	571.296	2	1	8.1.1.1965.7	8	0	61.8637	1392.37	241.64	61.37	1.1	552.599	0.2366	0.0133
8	1.001	1	1	comp34876_c0;orf1	len=1463 frame:2 start:32 end:4420 hypothetical protein BC1G_10089 [Botryotinia fuckeliana B05.10]	33	99	99	SSLSHALALANAVR	Acetyl@N-term	Acetyl@33	cleaved M-S@N-term	-0.00184206	1450.79	726.401	1450.79	726.402	2	21	9.1.1.2339.13	25	0.0647	73.7285	18131	17876.1	73.74	0.23	9497	0.187	0.1652
9	5.001	1	1	comp34876_c0;orf1	len=1463 frame:2 start:32 end:4420 hypothetical protein BC1G_10089 [Botryotinia fuckeliana B05.10]	33	99	99	SSLSHALALANAVR	Acetyl@N-term; Deamidated(N)@11	Acetyl@33	cleaved M-S@N-term	0.00170717	1451.78	726.895	1451.77	726.894	2	13	8.1.1.1975.16	19	0.0123	62.4762	843.23	838.51	62.48	0.41	862.263	0.0087	0.0077
10	9.001	1	1	comp34876_c0;orf1	len=1463 frame:2 start:32 end:4420 hypothetical protein BC1G_10089 [Botryotinia fuckeliana B05.10]	33	59.8	59.75	SSLSHALALANAVR	Acetyl@N-term; Oxidation(H)@5	Acetyl@33	cleaved M-S@N-term	-0.00406983	1466.78	734.397	1466.78	734.399	2	1	9.1.1.2341.13	9	0.0002	73.84	346.3	311.21	73.74	0.35	376.519	0.0036	0.0032
11	9.002	1	1	comp34876_c0;orf1	len=1463 frame:2 start:32 end:4420 hypothetical protein BC1G_10089 [Botryotinia fuckeliana B05.10]	33	59.8	28.19	SSLSHALALANAVR	Acetyl@N-term; Oxidation(N)@11	Acetyl@33; Oxidation(N)@43	cleaved M-S@N-term	-0.00406983	1466.78	734.397	1466.78	734.399	2	1	9.1.1.2341.13	10	0.0001	73.84	346.3	311.21	73.74	0.35	376.519	0.0036	0.0032
12	3.001	1	1	comp34876_c0;orf1	len=1463 frame:2 start:32 end:4420 hypothetical protein BC1G_10089 [Botryotinia fuckeliana B05.10]	33	99	99	SSLSHALALANAVR	Acetyl@N-term; Deamidated(N)@11; Ala->Thr@12	Acetyl@33; Ala->Thr@44	cleaved M-S@N-term	-0.000250234	1481.78	741.899	1481.78	741.899	2	4	8.1.1.2155.16	21	0	72.945	2615.6	2519.79	72.97	0.23	1342.21	0.027	0.0238
13	11.001	1	1	comp34876_c0;orf1	len=1463 frame:2 start:32 end:4420 hypothetical protein BC1G_10089 [Botryotinia fuckeliana B05.10]	33	16.6	16.64	SSLSHALALANAVR	Acetyl@N-term; Val->Met@13	Acetyl@33; Val->Met@45	cleaved M-S@N-term	0.0186625	1482.78	742.397	1482.76	742.388	2	1	9.1.1.2338.11	8	0.0002	73.6647	395.15	368.02	73.74	0.35	389.593	0.0041	0.0036
14	23.001	1	1	comp34876_c0;orf1	len=1463 frame:2 start:32 end:4420 hypothetical protein BC1G_10089 [Botryotinia fuckeliana B05.10]	78	99	99	SALNSSLAFVNQTLAALR	Acetyl@N-term; Ala->Thr@2	Acetyl@78; Ala->Thr@79		0.00741402	1947.05	650.024	1947.04	650.021	3	1	5.1.1.4230.2	20	0.0005	102.912	197.45	181.93	102.88	0.11	261.076	0.0142	0.0082
15	16386	1	1	comp34876_c0;orf1	len=1463 frame:2 start:32 end:4420 hypothetical protein BC1G_10089 [Botryotinia fuckeliana B05.10]	199	40.9	23.28	TVPVVGLKN	Acetyl(K)@8	Acetyl(K)@206	cleaved N-T@N-term; cleaved N-N@C-term; missed K-N@8	0.0024241	967.573	484.794	967.57	484.792	2	2	8.1.1.2415.3	5	0.0192	88.0333	1538.25	346.98	88.48	0.54	183.804	1	0.0345
16	78.002	1	1	comp34876_c0;orf1	len=1463 frame:2 start:32 end:4420 hypothetical protein BC1G_10089 [Botryotinia fuckeliana B05.10]	207	95.3	61.19	NNQILYIETK	Acetyl@N-term; Asn->Gln@2; Deamidated(Q)@3	Acetyl@207; Asn->Gln@208		0.00840999	1291.67	646.845	1291.67	646.84	2	1	6.1.1.1452.17	10	0.0001	39.4085	2050.55	768.28	39.71	0.53	433.013	0.0283	0.0283
17	78.003	1	1	comp34876_c0;orf1	len=1463 frame:2 start:32 end:4420 hypothetical protein BC1G_10089 [Botryotinia fuckeliana B05.10]	207	95.3	29.77	NNQILYIETK	Acetyl@N-term; Methyl(N)@2; Deamidated(Q)@3	Acetyl@207; Methyl(N)@208		0.00840999	1291.67	646.845	1291.67	646.84	2	1	6.1.1.1452.17	10	0	39.4085	2050.55	768.28	39.71	0.53	433.013	0.0283	0.0283
18	78.004	1	1	comp34876_c0;orf1	len=1463 frame:2 start:32 end:4420 hypothetical protein BC1G_10089 [Botryotinia fuckeliana B05.10]	207	95.3	22.2	NNQILYIETK	Acetyl@N-term; Asn->Glu@2	Acetyl@207; Asn->Glu@208		0.00840999	1291.67	646.845	1291.67	646.84	2	1	6.1.1.1452.17	9	0.0005	39.4085	2050.55	768.28	39.71	0.53	433.013	0.0283	0.0283
19	107.001	1	1	comp34876_c0;orf1	len=1463 frame:2 start:32 end:4420 hypothetical protein BC1G_10089 [Botryotinia fuckeliana B05.10]	233	56.5	56.51	FSDLPAGVNVTANDK	Acetyl@N-term; Ser->Gly@2	Acetyl@233; Ser->Gly@234		0.00731811	1558.77	780.392	1558.76	780.389	2	1	6.1.1.1621.11	8	0.0005	49.2704	280.8	280.05	49.39	1.05	408.69	0.0031	0.0031
20	160.001	1	1	comp34876_c0;orf1	len=1463 frame:2 start:32 end:4420 hypothetical protein BC1G_10089 [Botryotinia fuckeliana B05.10]	331	99	99	TDGTLAYLTSSDLVEK	Acetyl@N-term; Oxidation(D)@2	Acetyl@331; Oxidation(D)@332		-0.000824094	1769.86	885.935	1769.86	885.936	2	1	6.1.1.1988.13	14	0.0001	70.6201	478.73	455.66	70.74	0.58	383.593	0.0087	0.0085
21	160.002	1	1	comp34876_c0;orf1	len=1463 frame:2 start:32 end:4420 hypothetical protein BC1G_10089 [Botryotinia fuckeliana B05.10]	331	99	22.05	TDGTLAYLTSSDLVEK	Acetyl@N-term; Asp->Met@2	Acetyl@331; Asp->Met@332		-0.0194511	1769.86	885.935	1769.88	885.945	2	1	6.1.1.1988.13	14	0	70.6201	478.73	455.66	70.74	0.58	383.593	0.0087	0.0085
22	173.001	1	1	comp34876_c0;orf1	len=1463 frame:2 start:32 end:4420 hypothetical protein BC1G_10089 [Botryotinia fuckeliana B05.10]	347	99	99	AVFETLQYKPASGSPTTAPVFTK	Leu->Ala@6; Acetyl(K)@9	Leu->Ala@352; Acetyl(K)@355		0.0366398	2439.27	814.097	2439.23	814.085	3	1	6.1.1.1767.28	13	0.0003	57.8005	2815.01	2343.76	57.87	0.23	946.216	0.053	0.0267
23	178.004	1	1	comp34876_c0;orf1	len=1463 frame:2 start:32 end:4420 hypothetical protein BC1G_10089 [Botryotinia fuckeliana B05.10]	347	91.1	35.91	AVFETLQYKPASGSPTTAPVFTK	Acetyl(K)@9; Pro->Gly@10	Acetyl(K)@355; Pro->Gly@356		0.031445	2441.28	814.767	2441.25	814.757	3	2	10.1.1.2993.7	20	0.0003	58.5246	724.31	634.55	58.36	0.35	2019.19	0.0136	0.0069
24	176.002	1	1	comp34876_c0;orf1	len=1463 frame:2 start:32 end:4420 hypothetical protein BC1G_10089 [Botryotinia fuckeliana B05.10]	347	99	89.23	AVFETLQYKPASGSPTTAPVFTK	Gln->Asn@7; Acetyl(K)@9	Gln->Asn@353; Acetyl(K)@355		0.00618264	2467.27	823.431	2467.26	823.428	3	1	8.1.1.2076.16	10	0.0012	68.3635	723.74	638.77	68.31	0.35	540	0.0136	0.0069
25	175.001	1	1	comp34876_c0;orf1	len=1463 frame:2 start:32 end:4420 hypothetical protein BC1G_10089 [Botryotinia fuckeliana B05.10]	347	99	99	AVFETLQYKPASGSPTTAPVFTK	Acetyl(K)@9	Acetyl(K)@355		0.000749748	2481.28	828.101	2481.28	828.1	3	2	8.1.1.2081.18	11	0.4286	68.6487	821.11	785.48	68.66	0.29	714.951	0.0155	0.0078
26	204.004	1	1	comp34876_c0;orf1	len=1463 frame:2 start:32 end:4420 hypothetical protein BC1G_10089 [Botryotinia fuckeliana B05.10]	406	99	24.21	VDAVSEFTATDVGLIGLR	Acetyl@N-term; Asp->Ser@2	Acetyl@406; Asp->Ser@407		-0.00160812	1875.99	626.338	1875.99	626.339	3	6	7.1.1.2276.4	24	0.0005	85.8698	2062.48	1552.71	85.78	0.23	1005.51	0.0342	0.0327
27	213.001	1	1	comp34876_c0;orf1	len=1463 frame:2 start:32 end:4420 hypothetical protein BC1G_10089 [Botryotinia fuckeliana B05.10]	424	99	99	SDGYLYKR	Acetyl(K)@7	Acetyl(K)@430	missed K-R@7	-0.00281199	1042.51	522.26	1042.51	522.261	2	1	5.1.1.1228.6	10	0.4286	22.7876	315.94	307.38	22.82	0.54	321.001	0.0166	0.0144
28	227.001	1	1	comp34876_c0;orf1	len=1463 frame:2 start:32 end:4420 hypothetical protein BC1G_10089 [Botryotinia fuckeliana B05.10]	450	99	99	WIKADGATHLGVASPGVILDLK	Acetyl(K)@3	Acetyl(K)@452	missed K-A@3	-0.0028149	2302.27	768.429	2302.27	768.43	3	1	9.1.1.2409.6	13	0.4286	77.814	675.34	641.15	77.83	0.23	585.957	1	0.0092
29	233.003	1	1	comp34876_c0;orf1	len=1463 frame:2 start:32 end:4420 hypothetical protein BC1G_10089 [Botryotinia fuckeliana B05.10]	453	99	72.06	ADGATHLGVASPGVILDLK	Acetyl@N-term; Thr->Ala@5	Acetyl@453; Thr->Ala@457		0.00398021	1845	616.009	1845	616.007	3	1	7.1.1.1953.10	13	0.0005	67.3546	424.08	414.68	67.39	0.41	826.567	0.0061	0.0057
30	231.001	1	1	comp34876_c0;orf1	len=1463 frame:2 start:32 end:4420 hypothetical protein BC1G_10089 [Botryotinia fuckeliana B05.10]	453	99	99	ADGATHLGVASPGVILDLKTLTR	Acetyl(K)@19	Acetyl(K)@471	missed K-T@19	-0.00585007	2346.28	783.102	2346.29	783.104	3	2	9.1.1.2547.7	21	0.4286	85.2125	776.18	732.24	85.23	0.23	837.64	1	0.0108
31	243.001	1	1	comp34876_c0;orf1	len=1463 frame:2 start:32 end:4420 hypothetical protein BC1G_10089 [Botryotinia fuckeliana B05.10]	481	99	99	YIDVQTSVYPVVDKLR	Acetyl(K)@14	Acetyl(K)@494	missed K-L@14	0.00267705	1936.03	646.352	1936.03	646.351	3	2	8.1.1.2208.7	10	0.4286	76.0307	629.57	608.98	76.07	0.47	474.008	1	0.0097
32	255.001	1	1	comp34876_c0;orf1	len=1463 frame:2 start:32 end:4420 hypothetical protein BC1G_10089 [Botryotinia fuckeliana B05.10]	497	99	99	AFGVTHVFYLNK	Acetyl(K)@12	Acetyl(K)@508		-0.0004918	1436.74	719.38	1436.75	719.38	2	2	1.1.1.5487.4	10	0.4286	73.1136	525.17	493.34	73.19	0.35	290.579	0.0051	0.0042
33	271.001	1	1	comp34876_c0;orf1	len=1463 frame:2 start:32 end:4420 hypothetical protein BC1G_10089 [Botryotinia fuckeliana B05.10]	527	99	99	LALANAKSFVGHAK	Acetyl(K)@7	Acetyl(K)@533	missed K-S@7	-0.000323552	1467.82	490.28	1467.82	490.281	3	4	9.1.1.1916.8	9	0.4286	49.0716	757.39	711.78	49.04	0.35	499.205	1	0.0126
34	276.001	1	1	comp34876_c0;orf1	len=1463 frame:2 start:32 end:4420 hypothetical protein BC1G_10089 [Botryotinia fuckeliana B05.10]	534	99	99	SFVGHAKTWSTIVSR	Acetyl(K)@7	Acetyl(K)@540	missed K-T@7	0.00679662	1716.9	573.308	1716.89	573.306	3	1	10.1.1.2931.10	13	0.4286	54.9572	235.4	171.41	54.73	0.35	274.206	1	0.0039
35	287.001	1	1	comp34876_c0;orf1	len=1463 frame:2 start:32 end:4420 hypothetical protein BC1G_10089 [Botryotinia fuckeliana B05.10]	541	43.9	43.91	TWSTIVSR	Acetyl@N-term; Trp->Phe@2	Acetyl@541; Trp->Phe@542		0.00650794	951.509	476.762	951.503	476.759	2	1	7.1.1.1337.13	7	0.0007	31.4607	1126.62	876.78	31.5	0.52	785.077	0.0198	0.0188
36	283.001	1	1	comp34876_c0;orf1	len=1463 frame:2 start:32 end:4420 hypothetical protein BC1G_10089 [Botryotinia fuckeliana B05.10]	541	79.7	79.66	TWSTIVSR	Acetyl@N-term; Oxidation(W)@2	Acetyl@541		-0.00131073	1006.51	504.261	1006.51	504.261	2	2	7.1.1.1451.13	7	0.0018	38.1138	1299.07	791.73	37.91	0.58	510.067	0.0228	0.0217
37	322.002	1	1	comp34876_c0;orf1	len=1463 frame:2 start:32 end:4420 hypothetical protein BC1G_10089 [Botryotinia fuckeliana B05.10]	737	99	60.32	MADACQIYLDVLNK	Acetyl@N-term; Asp->Glu@3; Carbamidomethyl(C)@5; Deamidated(Q)@6	Acetyl@737; Asp->Glu@739		0.00976308	1709.81	570.944	1709.8	570.941	3	1	6.1.1.1763.8	9	0.0001	57.5331	1369.77	660.3	57.17	0.47	1368.17	0.0334	0.0324
38	438.001	1	1	comp34876_c0;orf1	len=1463 frame:2 start:32 end:4420 hypothetical protein BC1G_10089 [Botryotinia fuckeliana B05.10]	1185	59.7	59.66	KTLFDVTTSLR	Acetyl(K)@1; Phe->His@4	Acetyl(K)@1185; Phe->His@1188	missed K-T@1	-0.00821669	1311.71	438.243	1311.71	438.245	3	1	9.1.1.2006.4	8	0.0005	54.351	320.66	285.93	54.44	0.47	216.2	0.0166	0.0056
39	438.002	1	1	comp34876_c0;orf1	len=1463 frame:2 start:32 end:4420 hypothetical protein BC1G_10089 [Botryotinia fuckeliana B05.10]	1185	59.7	40.47	KTLFDVTTSLR	Acetyl@N-term; Phe->His@4	Acetyl@1185; Phe->His@1188	missed K-T@1	-0.00821669	1311.71	438.243	1311.71	438.245	3	1	9.1.1.2006.4	8	0.0002	54.351	320.66	285.93	54.44	0.47	216.2	0.0166	0.0056
40	437.001	1	1	comp34876_c0;orf1	len=1463 frame:2 start:32 end:4420 hypothetical protein BC1G_10089 [Botryotinia fuckeliana B05.10]	1185	99	99	KTLFDVTTSLR	Acetyl(K)@1	Acetyl(K)@1185	missed K-T@1	-0.00170256	1321.72	661.869	1321.72	661.869	2	1	9.1.1.2274.4	11	0.4286	69.9251	293.32	275.99	69.89	0.53	229.086	0.0152	0.0051
41	437.002	1	1	comp34876_c0;orf1	len=1463 frame:2 start:32 end:4420 hypothetical protein BC1G_10089 [Botryotinia fuckeliana B05.10]	1185	99	52.12	KTLFDVTTSLR	Acetyl@N-term	Acetyl@1185	missed K-T@1	-0.00170256	1321.72	661.869	1321.72	661.869	2	1	9.1.1.2274.4	11	0.1812	69.9251	293.32	275.99	69.89	0.53	229.086	0.0152	0.0051
42	460.001	1	1	comp34876_c0;orf1	len=1463 frame:2 start:32 end:4420 hypothetical protein BC1G_10089 [Botryotinia fuckeliana B05.10]	1254	99	99	TNTQFGDSAEAFKYVLGVIEK	Acetyl(K)@13	Acetyl(K)@1266	missed K-Y@13	0.00108832	2358.18	787.066	2358.17	787.065	3	1	8.1.1.2846.2	18	0.4286	102.436	400.09	383.55	102.39	0.17	258.577	1	0.0044
43	480.002	1	1; 1309	comp34876_c0;orf1; comp29075_c0;orf1	len=1463 frame:2 start:32 end:4420 hypothetical protein BC1G_10089 [Botryotinia fuckeliana B05.10]; len=166 frame:1 start:1 end:498 hypothetical protein [Botryotinia fuckeliana]	1351	99	99	LVLDSLSLSDIAK	Acetyl@N-term; Val->Asn@2	Acetyl@1351; Val->Asn@1352		0.0376631	1429.8	715.909	1429.77	715.891	2	4	7.1.1.2103.12	13	0	76.0671	1477.19	1040.83	75.92	0.29	801.638	0.0167	0.0166
44	518.001	2	2	comp27227_c0;orf1	len=1170 frame:2 start:38 end:3547 ATP-citrate synthase [Dichomitus squalens LYAD-421 SS1]	17	63.1	63.11	MSSKAIR	Ser->Ala@2; Acetyl(K)@4	Ser->Ala@18; Acetyl(K)@20	missed K-A@4	-0.000735536	817.447	409.731	817.448	409.731	2	2	7.1.1.1137.9	7	0.0013	19.8348	1111.67	676.36	19.99	0.47	515.866	0.5659	0.5659
45	519.001	2	2	comp27227_c0;orf1	len=1170 frame:2 start:38 end:3547 ATP-citrate synthase [Dichomitus squalens LYAD-421 SS1]	17	38.2	38.18	MSSKAIR	Acetyl(K)@4	Acetyl(K)@20	missed K-A@4	-0.00331268	833.44	417.727	833.443	417.729	2	1	7.1.1.947.5	5	0.4286	8.82763	587.89	358.44	9.32	0.7	256.008	0.2992	0.2992
46	539.001	2	2	comp27227_c0;orf1	len=1170 frame:2 start:38 end:3547 ATP-citrate synthase [Dichomitus squalens LYAD-421 SS1]	194	99	99	QIIAQTLLKHVPAAK	Gln->pyro-Glu@N-term; Acetyl(K)@9	Acetyl(K)@202	missed K-H@9	-0.00212351	1654.97	552.666	1654.98	552.666	3	2	1.1.1.5671.2	13	0.1585	81.4249	571.4	454.39	81.52	0.41	341.173	0.2826	0.0441
47	537.001	2	2	comp27227_c0;orf1	len=1170 frame:2 start:38 end:3547 ATP-citrate synthase [Dichomitus squalens LYAD-421 SS1]	194	99	99	QIIAQTLLKHVPAAK	Acetyl(K)@9	Acetyl(K)@202	missed K-H@9	-0.00266515	1672	558.341	1672	558.342	3	6	1.1.1.5290.5	13	0.4286	62.9587	1450.32	1397.81	62.92	0.47	1215.67	0.7174	0.1119
48	537.002	2	2	comp27227_c0;orf1	len=1170 frame:2 start:38 end:3547 ATP-citrate synthase [Dichomitus squalens LYAD-421 SS1]	194	99	95.23	QIIAQTLLKHVPAAKK	Acetyl(K)@9; Lys-loss@C-term	Acetyl(K)@202	missed K-H@9; missed K-K@15	-0.00266515	1672	558.341	1672	558.342	3	3	1.1.1.5285.3	13	0.0003	62.6772	1450.32	762.79	62.92	0.47	606.742	1	0.1119
49	551.001	2	2	comp27227_c0;orf1	len=1170 frame:2 start:38 end:3547 ATP-citrate synthase [Dichomitus squalens LYAD-421 SS1]	422	99	99	GIIRALKEYK	Acetyl(K)@7	Acetyl(K)@428	missed R-A@4; missed K-E@7	-0.00614417	1231.72	616.869	1231.73	616.872	2	2	10.1.1.3466.3	8	0.4286	82.1826	286.83	274.49	82.28	0.41	314.689	0.4143	0.4143
50	550.001	2	2	comp27227_c0;orf1	len=1170 frame:2 start:38 end:3547 ATP-citrate synthase [Dichomitus squalens LYAD-421 SS1]	422	99	99	GIIRALKEYK	Gly->Pro@1; Acetyl(K)@7	Gly->Pro@422; Acetyl(K)@428	missed R-A@4; missed K-E@7	-0.0152038	1271.75	636.88	1271.76	636.887	2	3	10.1.1.3719.3	11	0.0002	88.7506	405.54	395.56	88.76	0.42	266.782	0.5857	0.5857
51	565.001	2	2	comp27227_c0;orf1	len=1170 frame:2 start:38 end:3547 ATP-citrate synthase [Dichomitus squalens LYAD-421 SS1]	549	51.3	51.28	PSYRPFDAQTR	Acetyl@N-term; Ser->Gly@2	Acetyl@549; Ser->Gly@550	cleaved R-P@N-term	0.00762415	1348.66	450.561	1348.65	450.558	3	1	7.1.1.1115.15	7	0.0002	18.5704	274.83	272.95	18.59	0.41	294.029	0.0956	0.082
52	599.001	2	2	comp27227_c0;orf1	len=1170 frame:2 start:38 end:3547 ATP-citrate synthase [Dichomitus squalens LYAD-421 SS1]	1027	73.7	73.67	ANKLISGIGHK	Acetyl(K)@3	Acetyl(K)@1029	missed K-L@3	-0.000883907	1178.68	393.899	1178.68	393.9	3	1	8.1.1.1312.7	7	0.4286	23.768	173.59	159.85	23.8	0.41	365.221	0.5	0.0706
53	599.002	2	2	comp27227_c0;orf1	len=1170 frame:2 start:38 end:3547 ATP-citrate synthase [Dichomitus squalens LYAD-421 SS1]	1027	73.7	42.87	ANKLISGIGHK	Acetyl@N-term	Acetyl@1027	missed K-L@3	-0.000883907	1178.68	393.899	1178.68	393.9	3	1	8.1.1.1312.7	7	0.1812	23.768	173.59	159.85	23.8	0.41	365.221	0.5	0.0706
54	600.001	2	2	comp27227_c0;orf1	len=1170 frame:2 start:38 end:3547 ATP-citrate synthase [Dichomitus squalens LYAD-421 SS1]	1030	99	99	LISGIGHKIK	Acetyl(K)@8	Acetyl(K)@1037	missed K-I@8	0.00133928	1106.68	369.901	1106.68	369.901	3	10	9.1.1.1501.4	11	0.4286	25.3248	3305.47	3013.53	25.25	0.29	1183.5	0.5786	0.4224
55	600.002	2	2	comp27227_c0;orf1	len=1170 frame:2 start:38 end:3547 ATP-citrate synthase [Dichomitus squalens LYAD-421 SS1]	1030	99	99	LISGIGHKIK	Acetyl(K)@10	Acetyl(K)@1039	missed K-I@8	0.000609149	1106.68	369.901	1106.68	369.901	3	6	10.1.1.2257.2	8	0.4286	25.7612	1842.09	474.76	25.44	0.31	146.296	0.3225	0.2354
56	607.001	2	2	comp27227_c0;orf1	len=1170 frame:2 start:38 end:3547 ATP-citrate synthase [Dichomitus squalens LYAD-421 SS1]	1127	99	99	SIGFIGHHLDQKR	Acetyl(K)@12	Acetyl(K)@1138	missed K-R@12	0.00170564	1548.82	517.28	1548.82	517.279	3	3	8.1.1.1427.10	10	0.4286	30.4809	663.04	333.12	30.32	0.35	447.886	1	0.2164
57	613.001	3	3	comp34638_c0;orf3	len=1148 frame:2 start:125 end:3568 hypothetical protein DICSQDRAFT_151630 [Dichomitus squalens LYAD-421 SS1]	48	99	99	ALHLLDVVTLADAQHLSER	Acetyl@N-term; Leu->Asn@10	Acetyl@48; Leu->Asn@57	cleaved M-A@N-term; cleaved R-P@C-term	0.0454321	2143.15	715.39	2143.1	715.375	3	1	9.1.1.2861.2	16	0	94.5597	305.96	281.24	94.58	0.28	435.862	1	0.0407
58	612.002	3	3	comp34638_c0;orf3	len=1148 frame:2 start:125 end:3568 hypothetical protein DICSQDRAFT_151630 [Dichomitus squalens LYAD-421 SS1]	48	99	99	ALHLLDVVTLADAQHLSERPLPTAPDGR	Acetyl@N-term	Acetyl@48	cleaved M-A@N-term	0.00723722	3046.63	762.664	3046.62	762.662	4	3	9.1.1.2713.2	24	0.0387	91.842	3187.56	2598.57	91.89	0.24	1480.83	0.442	0.3937
59	632.001	3	3	comp34638_c0;orf3	len=1148 frame:2 start:125 end:3568 hypothetical protein DICSQDRAFT_151630 [Dichomitus squalens LYAD-421 SS1]	440	24.9	24.94	TPDGHIVGR	Acetyl@N-term; Gly->Leu@8	Acetyl@440; Gly->Leu@447		0.00207645	1048.57	525.292	1048.57	525.291	2	1	8.1.1.1751.9	8	0.0001	49.3816	467.99	464.37	50.11	1.35	513.703	0.6555	0.6555
60	638.001	3	3	comp34638_c0;orf3	len=1148 frame:2 start:125 end:3568 hypothetical protein DICSQDRAFT_151630 [Dichomitus squalens LYAD-421 SS1]	490	52	52.04	SVDQLDVK	Acetyl@N-term	Acetyl@490		-0.00737382	944.474	473.244	944.482	473.248	2	1	5.1.1.1124.5	7	0.1812	16.7711	524.49	104.01	17.31	0.46	245.997	0.209	0.209
61	641.001	3	3	comp34638_c0;orf3	len=1148 frame:2 start:125 end:3568 hypothetical protein DICSQDRAFT_151630 [Dichomitus squalens LYAD-421 SS1]	546	67.1	67.08	GAGAYRGR	Acetyl@N-term; Tyr->Ala@5	Acetyl@546; Tyr->Ala@550	missed R-G@6	-0.00108869	756.398	379.206	756.399	379.207	2	1	6.1.1.916.9	8	0.0001	8.23632	5087.41	2718.51	8.34	0.23	990.515	1	1
62	685.001	4	4	comp33351_c0;orf1	len=1243 frame:-1 start:3817 end:89 pyruvate carboxylase [Dichomitus squalens LYAD-421 SS1]	49	93.8	93.75	ASSTLHPAR	Acetyl@N-term	Acetyl@49	cleaved M-A@N-term	-0.000237598	980.504	491.259	980.504	491.259	2	1	6.1.1.903.20	9	0.0317	7.4987	567.17	527.43	7.52	0.29	386.481	1	1
63	752.001	5	5	comp34438_c0;orf1	len=686 frame:2 start:491 end:2548 GMC oxidoreductase [Dichomitus squalens LYAD-421 SS1]	5	62.5	62.49	MENKLAAIDDIANK	Oxidation(M)@1; Acetyl(K)@4	Acetyl(K)@8	cleaved N-M@N-term; missed K-L@4	0.0335248	1602.83	535.283	1602.79	535.271	3	1	6.1.1.1517.10	7	0.0055	43.1788	387.18	92.95	43.91	0.47	628.253	0.1429	0.0074
64	772.001	5	5	comp34438_c0;orf1	len=686 frame:2 start:491 end:2548 GMC oxidoreductase [Dichomitus squalens LYAD-421 SS1]	70	20.4	20.41	QMFNPEYDWVFR	Acetyl@N-term; Asn->Trp@4	Acetyl@70; Asn->Trp@73		-0.00547513	1744.77	582.596	1744.77	582.598	3	1	8.1.1.2058.7	6	0.0001	67.2927	330.18	221.55	67.2	0.35	458.085	0.0097	0.0093
65	769.001	5	5	comp34438_c0;orf1	len=686 frame:2 start:491 end:2548 GMC oxidoreductase [Dichomitus squalens LYAD-421 SS1]	70	98.6	98.56	QMFNPEYDWVFR	Acetyl@N-term; Met->Glu@2	Acetyl@70; Met->Glu@71		-0.02038	1670.72	836.365	1670.74	836.376	2	3	8.1.1.2257.5	10	0	78.9182	3155.51	2526.66	78.81	0.29	1739.91	0.0929	0.0891
66	771.001	5	5	comp34438_c0;orf1	len=686 frame:2 start:491 end:2548 GMC oxidoreductase [Dichomitus squalens LYAD-421 SS1]	70	87	87.03	QMFNPEYDWVFR	Acetyl@N-term; Asn->Glu@4	Acetyl@70; Asn->Glu@73		0.00866155	1687.74	563.588	1687.73	563.585	3	2	8.1.1.2035.14	8	0.0005	65.9493	3568.32	1001.8	66.21	0.4	965.883	0.105	0.1007
67	777.004	5	5	comp34438_c0;orf1	len=686 frame:2 start:491 end:2548 GMC oxidoreductase [Dichomitus squalens LYAD-421 SS1]	89	99	99	LNGGTTPTGAPDPSFYWSR	Acetyl@N-term; Thr->Met@5	Acetyl@89; Thr->Met@93	cleaved A-L@N-term	0.0186256	2094.97	699.329	2094.95	699.323	3	2	6.1.1.1839.14	14	0	61.9652	2746.51	962.82	62.34	0.47	879.961	0.3052	0.0509
68	777.005	5	5	comp34438_c0;orf1	len=686 frame:2 start:491 end:2548 GMC oxidoreductase [Dichomitus squalens LYAD-421 SS1]	89	99	99	LNGGTTPTGAPDPSFYWSR	Acetyl@N-term; Thr->Met@6	Acetyl@89; Thr->Met@94	cleaved A-L@N-term	0.0186256	2094.97	699.329	2094.95	699.323	3	2	6.1.1.1839.14	14	0	61.9652	2746.51	962.82	62.34	0.47	879.961	0.3052	0.0509
69	777.006	5	5	comp34438_c0;orf1	len=686 frame:2 start:491 end:2548 GMC oxidoreductase [Dichomitus squalens LYAD-421 SS1]	89	99	18.53	LNGGTTPTGAPDPSFYWSR	Acetyl@N-term; Gly->Ser@4	Acetyl@89; Gly->Ser@92	cleaved A-L@N-term	0.00601288	2094.97	699.331	2094.96	699.329	3	2	9.1.1.2148.5	17	0	62.5625	968.77	845.01	62.47	0.65	634.951	0.1076	0.018
70	805.001	5	5	comp34438_c0;orf1	len=686 frame:2 start:491 end:2548 GMC oxidoreductase [Dichomitus squalens LYAD-421 SS1]	189	99	99	TVSGIEKHFQK	Acetyl(K)@7	Acetyl(K)@195	missed K-H@7	-0.000131663	1314.69	439.238	1314.69	439.238	3	1	6.1.1.1138.10	9	0.4286	21.0932	1793.79	1604.32	21.19	0.29	907.721	1	1
71	806.001	5	5	comp34438_c0;orf1	len=686 frame:2 start:491 end:2548 GMC oxidoreductase [Dichomitus squalens LYAD-421 SS1]	196	99	97.48	HFQKALK	Acetyl(K)@4	Acetyl(K)@199	missed K-A@4	-0.000553853	912.518	457.266	912.518	457.266	2	5	6.1.1.930.10	9	0.4286	9.05443	1027.75	918.01	8.98	0.41	426.114	1	1
72	807.001	5	5	comp34438_c0;orf1	len=686 frame:2 start:491 end:2548 GMC oxidoreductase [Dichomitus squalens LYAD-421 SS1]	200	99	99	ALKAFGVDVVR	Acetyl(K)@3	Acetyl(K)@202	missed K-A@3	-0.00743734	1215.69	608.852	1215.7	608.856	2	2	8.1.1.1936.18	11	0.4286	60.1938	444.21	322.91	60.1	0.58	395.517	1	0.0091
73	816.001	5	5	comp34438_c0;orf1	len=686 frame:2 start:491 end:2548 GMC oxidoreductase [Dichomitus squalens LYAD-421 SS1]	211	81.6	81.63	DPFGGDVAGTLK	Acetyl@N-term; Oxidation(P)@2	Acetyl@211; Oxidation(P)@212		0.0256148	1233.61	617.814	1233.59	617.801	2	1	5.1.1.1625.4	8	0.0009	44.6923	208.87	132.94	44.24	1.01	133.297	0.0112	0.0101
74	825.001	5	5	comp34438_c0;orf1	len=686 frame:2 start:491 end:2548 GMC oxidoreductase [Dichomitus squalens LYAD-421 SS1]	235	99	99	SSAVTGYLKPALER	Acetyl(K)@9	Acetyl(K)@243		0.00380023	1532.82	767.419	1532.82	767.417	2	2	7.1.1.1729.21	9	0.4286	54.3285	863.49	537.49	54.58	0.7	618.491	0.0251	0.0192
75	848.002	5	5	comp34438_c0;orf1	len=686 frame:2 start:491 end:2548 GMC oxidoreductase [Dichomitus squalens LYAD-421 SS1]	301	21	19.44	SPHVLELSGIGDR	Acetyl@N-term; Val->Ala@4	Acetyl@301; Val->Ala@304		-0.000975565	1392.7	465.24	1392.7	465.241	3	1	7.1.1.1488.6	7	0.0005	40.2525	626.56	456.3	40.36	0.7	617.85	0.0095	0.0084
76	843.001	5	5	comp34438_c0;orf1	len=686 frame:2 start:491 end:2548 GMC oxidoreductase [Dichomitus squalens LYAD-421 SS1]	301	96.8	79.18	SPHVLELSGIGDR	Acetyl@N-term; Oxidation(P)@2	Acetyl@301; Oxidation(P)@302		0.0372171	1436.76	479.928	1436.73	479.916	3	2	6.1.1.1454.6	9	0.0015	39.4908	1794.19	1255.08	39.59	0.23	836.225	0.0271	0.0239
77	843.002	5	5	comp34438_c0;orf1	len=686 frame:2 start:491 end:2548 GMC oxidoreductase [Dichomitus squalens LYAD-421 SS1]	301	96.8	61.19	SPHVLELSGIGDR	Acetyl@N-term; Oxidation(H)@3	Acetyl@301		0.0372171	1436.76	479.928	1436.73	479.916	3	1	6.1.1.1454.6	9	0.0004	39.4908	1794.19	1255.08	39.59	0.23	836.225	0.0271	0.0239
78	849.001	5	5	comp34438_c0;orf1	len=686 frame:2 start:491 end:2548 GMC oxidoreductase [Dichomitus squalens LYAD-421 SS1]	301	18.7	18.72	SPHVLELSGIGDR	Acetyl@N-term; Pro->Asn@2	Acetyl@301; Pro->Asn@302		0.0126653	1437.73	480.252	1437.72	480.248	3	1	6.1.1.1618.4	7	0.0002	49.0506	430.86	273.19	49.39	0.58	436.376	0.0065	0.0057
79	846.001	5	5	comp34438_c0;orf1	len=686 frame:2 start:491 end:2548 GMC oxidoreductase [Dichomitus squalens LYAD-421 SS1]	301	80	80.01	SPHVLELSGIGDR	Acetyl@N-term; Oxidation(P)@2; Deamidated(R)@13	Acetyl@301; Oxidation(P)@302; Deamidated(R)@313		0.0238987	1437.73	480.252	1437.71	480.244	3	1	6.1.1.1623.7	10	0	49.3476	430.86	377.17	49.39	0.58	902.021	0.0065	0.0057
80	846.002	5	5	comp34438_c0;orf1	len=686 frame:2 start:491 end:2548 GMC oxidoreductase [Dichomitus squalens LYAD-421 SS1]	301	80	63.07	SPHVLELSGIGDR	Acetyl@N-term; Oxidation(H)@3; Deamidated(R)@13	Acetyl@301; Deamidated(R)@313		0.0238987	1437.73	480.252	1437.71	480.244	3	1	6.1.1.1623.7	10	0	49.3476	430.86	377.17	49.39	0.58	902.021	0.0065	0.0057
81	862.001	5	5	comp34438_c0;orf1	len=686 frame:2 start:491 end:2548 GMC oxidoreductase [Dichomitus squalens LYAD-421 SS1]	352	25.9	25.93	GFVTSDTIQHADIAAQLGK	Acetyl@N-term; Thr->Asp@4	Acetyl@352; Thr->Asp@355		0.031113	2027.03	676.683	2027	676.673	3	1	7.1.1.1749.23	9	0.0002	55.4928	344.79	303.83	55.39	0.7	1368.17	0.0071	0.0053
82	879.001	5	5	comp34438_c0;orf1	len=686 frame:2 start:491 end:2548 GMC oxidoreductase [Dichomitus squalens LYAD-421 SS1]	410	98.5	98.54	VKDPTLPIGLK	Acetyl(K)@2	Acetyl(K)@411	missed K-D@2	-0.00146997	1221.73	611.873	1221.73	611.874	2	1	7.1.1.1700.14	7	0.4286	52.6124	275.45	251.47	52.59	0.23	720.742	0.0028	0.0027
83	879.002	5	5	comp34438_c0;orf1	len=686 frame:2 start:491 end:2548 GMC oxidoreductase [Dichomitus squalens LYAD-421 SS1]	410	98.5	76.3	VKDPTLPIGLK	Acetyl@N-term	Acetyl@410	missed K-D@2	-0.00146997	1221.73	611.873	1221.73	611.874	2	1	7.1.1.1700.14	7	0.1812	52.6124	275.45	251.47	52.59	0.23	720.742	0.0028	0.0027
84	926.001	5	5	comp34438_c0;orf1	len=686 frame:2 start:491 end:2548 GMC oxidoreductase [Dichomitus squalens LYAD-421 SS1]	570	88.6	88.62	VYGTKNIR	Acetyl(K)@5	Acetyl(K)@574	missed K-N@5	0.000491645	991.546	496.78	991.545	496.78	2	1	6.1.1.999.25	7	0.4286	13.0537	388.92	386.49	13.01	0.52	396.08	1	1
85	972.001	6	6; 36	comp34984_c0;orf1; comp28969_c1;orf1	len=656 frame:-1 start:2613 end:646 heat shock cognate 70 [Punctularia strigosozonata HHB-11173 SS5]; len=560 frame:2 start:2 end:1681 heat shock protein 70 [Dichomitus squalens LYAD-421 SS1]	178	99	99	IINEPTAAAIAYGLDKK	Acetyl(K)@17	Acetyl(K)@194	missed K-K@16	-0.00347242	1828.99	610.671	1828.99	610.672	3	1	8.1.1.2064.10	9	0.4286	67.644	465.78	438.22	67.67	0.35	514.603	0.058	0.0134
86	972.002	6	6; 36	comp34984_c0;orf1; comp28969_c1;orf1	len=656 frame:-1 start:2613 end:646 heat shock cognate 70 [Punctularia strigosozonata HHB-11173 SS5]; len=560 frame:2 start:2 end:1681 heat shock protein 70 [Dichomitus squalens LYAD-421 SS1]	178	99	99	IINEPTAAAIAYGLDKK	Acetyl(K)@16	Acetyl(K)@193	missed K-K@16	-0.00347242	1828.99	610.671	1828.99	610.672	3	1	8.1.1.2064.10	9	0.4286	67.644	465.78	438.22	67.67	0.35	514.603	0.058	0.0134
87	986.001	6	6	comp34984_c0;orf1	len=656 frame:-1 start:2613 end:646 heat shock cognate 70 [Punctularia strigosozonata HHB-11173 SS5]	243	99	99	LVTHFAQEFKR	Acetyl(K)@10	Acetyl(K)@252	missed K-R@10	-0.000262199	1416.75	473.258	1416.75	473.258	3	6	9.1.1.1759.6	11	0.4286	40.07	1520.77	1448.84	40	0.29	660.286	0.4695	0.0575
88	997.002	6	6	comp34984_c0;orf1	len=656 frame:-1 start:2613 end:646 heat shock cognate 70 [Punctularia strigosozonata HHB-11173 SS5]	335	99	23.95	AQVHEIVLVGGSTR	Acetyl@N-term; Glu->Ser@5	Acetyl@335; Glu->Ser@339		-0.000585229	1464.8	489.275	1464.8	489.276	3	2	8.1.1.1386.13	11	0.0005	28.0785	3611.35	778.77	27.75	0.41	390.718	0.1484	0.1484
89	1002	6	6	comp34984_c0;orf1	len=656 frame:-1 start:2613 end:646 heat shock cognate 70 [Punctularia strigosozonata HHB-11173 SS5]	352	40.8	40.8	IMKLVSDFFNGK	Acetyl@N-term; Met->Trp@2; Acetyl(K)@3; Deamidated(N)@10	Acetyl@352; Met->Trp@353; Acetyl(K)@354	missed K-L@3	0.0128548	1537.79	513.606	1537.78	513.601	3	1	7.1.1.1621.8	8	0	48.0115	328.21	203.37	47.88	0.28	418.215	1	0.047
90	1026	6	6	comp34984_c0;orf1	len=656 frame:-1 start:2613 end:646 heat shock cognate 70 [Punctularia strigosozonata HHB-11173 SS5]	476	88.9	26.82	GVPQIEVTFDMDANGILNVSAADK	Acetyl@N-term; Oxidation(N)@14	Acetyl@476; Oxidation(N)@489		-0.00152874	2561.23	854.751	2561.23	854.751	3	1	7.1.1.2051.8	11	0.0002	73.0543	1077.16	745.52	72.89	0.35	698.857	0.05	0.0476
91	1026.01	6	6	comp34984_c0;orf1	len=656 frame:-1 start:2613 end:646 heat shock cognate 70 [Punctularia strigosozonata HHB-11173 SS5]	476	88.9	6.222	GVPQIEVTFDMDANGILNVSAADK	Acetyl@N-term; Oxidation(M)@11	Acetyl@476		-0.00152874	2561.23	854.751	2561.23	854.751	3	3	7.1.1.2046.14	10	0.029	72.7661	1077.16	934.57	72.89	0.35	577.671	0.05	0.0476
92	1026.01	6	6	comp34984_c0;orf1	len=656 frame:-1 start:2613 end:646 heat shock cognate 70 [Punctularia strigosozonata HHB-11173 SS5]	476	88.9	9.567	GVPQIEVTFDMDANGILNVSAADK	Acetyl@N-term; Deamidated(Q)@4; Asp->Glu@10; Deamidated(N)@14	Acetyl@476; Asp->Glu@485		0.00970466	2561.23	854.751	2561.22	854.747	3	2	7.1.1.2046.14	12	0	72.7661	1077.16	934.57	72.89	0.35	577.671	0.05	0.0476
93	1026.01	6	6	comp34984_c0;orf1	len=656 frame:-1 start:2613 end:646 heat shock cognate 70 [Punctularia strigosozonata HHB-11173 SS5]	476	88.9	17.7	GVPQIEVTFDMDANGILNVSAADK	Acetyl@N-term; Deamidated(Q)@4; Asp->Glu@12; Deamidated(N)@14	Acetyl@476; Asp->Glu@487		0.00970466	2561.23	854.751	2561.22	854.747	3	1	7.1.1.2051.8	11	0	73.0543	1077.16	745.52	72.89	0.35	698.857	0.05	0.0476
94	1026.01	6	6	comp34984_c0;orf1	len=656 frame:-1 start:2613 end:646 heat shock cognate 70 [Punctularia strigosozonata HHB-11173 SS5]	476	88.9	17.7	GVPQIEVTFDMDANGILNVSAADK	Acetyl@N-term; Ala->Ser@13	Acetyl@476; Ala->Ser@488		-0.00152874	2561.23	854.751	2561.23	854.751	3	1	7.1.1.2051.8	10	0.0006	73.0543	1077.16	745.52	72.89	0.35	698.857	0.05	0.0476
95	1029	6	6	comp34984_c0;orf1	len=656 frame:-1 start:2613 end:646 heat shock cognate 70 [Punctularia strigosozonata HHB-11173 SS5]	525	54.7	54.66	VNDAEKYK	Acetyl(K)@6	Acetyl(K)@530	cleaved M-V@N-term; missed K-Y@6	0.0136665	1007.51	504.76	1007.49	504.753	2	1	6.1.1.967.22	6	0.0434	11.2175	545.24	512.38	11.35	0.69	451.274	1	1
96	1030	6	6	comp34984_c0;orf1	len=656 frame:-1 start:2613 end:646 heat shock cognate 70 [Punctularia strigosozonata HHB-11173 SS5]	547	99	18.41	GLESYSYNLR	Acetyl@N-term; Leu->Trp@2	Acetyl@547; Leu->Trp@548	cleaved N-G@N-term	0.0218224	1315.61	658.81	1315.58	658.799	2	1	8.1.1.1704.23	9	0	46.6564	708.13	590.65	46.79	0.7	406.116	1	0.0484
97	1064	7	7	comp22794_c0;orf1	len=538 frame:-1 start:1971 end:358 catalase [Trametes versicolor FP-101664 SS1]	128	99	21.31	FSTVGGESGSADTAR	Acetyl@N-term; Glu->Ser@7	Acetyl@128; Glu->Ser@134		0.00808335	1440.66	481.226	1440.65	481.223	3	1	5.1.1.1010.10	11	0.0005	10.1578	1114.96	1044.37	10.18	0.4	682.759	0.0645	0.0645
98	1067	7	7	comp22794_c0;orf1	len=538 frame:-1 start:1971 end:358 catalase [Trametes versicolor FP-101664 SS1]	146	99	99	GFAIKIK	Acetyl(K)@5	Acetyl(K)@150	missed K-I@5	-0.00272585	817.503	409.759	817.506	409.76	2	4	8.1.1.1644.5	8	0.4286	43.1018	720.8	619.06	43.04	0.59	642.652	0.5	0.5
99	1067	7	7	comp22794_c0;orf1	len=538 frame:-1 start:1971 end:358 catalase [Trametes versicolor FP-101664 SS1]	146	99	18.94	GFAIKIK	Acetyl(K)@7	Acetyl(K)@152	missed K-I@5	-0.00272585	817.503	409.759	817.506	409.76	2	1	8.1.1.1639.4	5	0.4286	42.8113	720.8	350.29	43.04	0.59	357.419	0.5	0.5
100	1075	7	7	comp22794_c0;orf1	len=538 frame:-1 start:1971 end:358 catalase [Trametes versicolor FP-101664 SS1]	172	26.3	26.33	DPAKFPHFIHTQK	Acetyl(K)@4	Acetyl(K)@175	missed K-F@4	0.00419427	1606.83	402.715	1606.83	402.714	4	1	7.1.1.1431.7	6	0.4286	36.9338	385.02	363.86	36.98	0.29	494.469	1	0.0161
101	1078	7	7	comp22794_c0;orf1	len=538 frame:-1 start:1971 end:358 catalase [Trametes versicolor FP-101664 SS1]	176	74.8	74.84	FPHFIHTQKR	Acetyl(K)@9	Acetyl(K)@184	missed K-R@9	-0.00602553	1351.71	451.577	1351.71	451.579	3	2	9.1.1.1508.3	7	0.4286	25.7161	453.85	298.88	25.54	0.47	248.183	0.0213	0.0101
102	1092	7	7	comp22794_c0;orf1	len=538 frame:-1 start:1971 end:358 catalase [Trametes versicolor FP-101664 SS1]	256	33.3	33.25	GFKTLTDSQAGK	Acetyl(K)@3	Acetyl(K)@258	missed K-T@3	-0.00172137	1293.65	647.835	1293.66	647.836	2	1	6.1.1.1208.28	5	0.4286	25.1942	600.97	440.3	25.32	0.29	347.086	1	1
103	1163.01	7	7	comp22794_c0;orf1	len=538 frame:-1 start:1971 end:358 catalase [Trametes versicolor FP-101664 SS1]	403	63.6	16.66	DGSMAFNNQGSRPNYQSSIVPLQYK	Acetyl@N-term; Gly->Ala@2; Deamidated(N)@14	Acetyl@403; Gly->Ala@404		0.0168998	2857.35	715.345	2857.33	715.341	4	1	8.1.1.1638.9	9	0.0001	42.7925	698.1	692.04	42.8	0.35	744.95	0.0248	0.0129
104	1163.01	7	7	comp22794_c0;orf1	len=538 frame:-1 start:1971 end:358 catalase [Trametes versicolor FP-101664 SS1]	403	63.6	16.66	DGSMAFNNQGSRPNYQSSIVPLQYK	Acetyl@N-term; Gly->Ala@2; Deamidated(N)@8	Acetyl@403; Gly->Ala@404		0.0168998	2857.35	715.345	2857.33	715.341	4	1	8.1.1.1638.9	9	0.0001	42.7925	698.1	692.04	42.8	0.35	744.95	0.0248	0.0129
105	1163.01	7	7	comp22794_c0;orf1	len=538 frame:-1 start:1971 end:358 catalase [Trametes versicolor FP-101664 SS1]	403	63.6	16.66	DGSMAFNNQGSRPNYQSSIVPLQYK	Acetyl@N-term; Gly->Ala@2; Deamidated(N)@7	Acetyl@403; Gly->Ala@404		0.0168998	2857.35	715.345	2857.33	715.341	4	1	8.1.1.1638.9	9	0.0001	42.7925	698.1	692.04	42.8	0.35	744.95	0.0248	0.0129
106	1167	7	7	comp22794_c0;orf1	len=538 frame:-1 start:1971 end:358 catalase [Trametes versicolor FP-101664 SS1]	415	99	22.65	PNYQSSIVPLQYK	Acetyl@N-term; Deamidated(N)@2; Gln->Pro@4	Acetyl@415; Gln->Pro@418	cleaved R-P@N-term	0.0102696	1547.8	774.906	1547.79	774.901	2	1	8.1.1.1744.17	10	0	48.9965	2552.5	744.23	49.29	0.35	479.907	0.1534	0.0475
107	1181	7	7	comp22794_c0;orf1	len=538 frame:-1 start:1971 end:358 catalase [Trametes versicolor FP-101664 SS1]	460	99	99	ALWTKVFDQTAK	Acetyl(K)@5	Acetyl(K)@464	missed K-V@5	0.00393458	1448.77	725.393	1448.77	725.39	2	5	10.1.1.3341.7	10	0.4286	76.8377	418.64	413.41	76.9	0.41	254.396	1	0.0444
108	1188	7	7	comp22794_c0;orf1	len=538 frame:-1 start:1971 end:358 catalase [Trametes versicolor FP-101664 SS1]	472	99	74.91	DHFVGNVAGHLKNAK	Acetyl(K)@12	Acetyl(K)@483	missed K-N@12	-0.00733479	1647.84	550.288	1647.85	550.29	3	3	7.1.1.1295.17	6	0.4286	29.0175	701.4	470.81	29.16	0.35	463.373	0.5842	0.0168
109	1188	7	7	comp22794_c0;orf1	len=538 frame:-1 start:1971 end:358 catalase [Trametes versicolor FP-101664 SS1]	472	99	99	DHFVGNVAGHLKNAK	Acetyl(K)@15	Acetyl(K)@486	missed K-N@12	0.000252797	1647.85	412.969	1647.85	412.969	4	1	7.1.1.1296.3	8	0.4286	29.0525	499.22	336.05	29.16	0.29	481.271	0.4158	0.012
110	1199	7	7	comp22794_c0;orf1	len=538 frame:-1 start:1971 end:358 catalase [Trametes versicolor FP-101664 SS1]	494	99	52.61	QLSVFAAVDQTLSDR	Acetyl@N-term; Methyl(L)@2; Deamidated(Q)@10	Acetyl@494; Methyl(L)@495		0.0102372	1705.86	853.938	1705.85	853.933	2	1	7.1.1.2254.5	10	0	84.6671	831.52	809.16	84.73	0.47	303.09	0.0197	0.0156
111	1208	7	7	comp22794_c0;orf1	len=538 frame:-1 start:1971 end:358 catalase [Trametes versicolor FP-101664 SS1]	509	96.6	96.63	IADAIGAPR	Acetyl@N-term	Acetyl@509		0.00567715	924.509	463.262	924.503	463.259	2	2	6.1.1.1257.10	8	0.1812	27.9962	688	490.91	28.15	0.76	1026.01	0.0081	0.0081
112	1261	8	8	comp16685_c0;orf1	len=847 frame:3 start:204 end:2744 eukaryotic translation elongation factor 2 [Dichomitus squalens LYAD-421 SS1]	322	87.6	87.55	ALLKVIMR	Acetyl(K)@4; Oxidation(M)@7	Acetyl(K)@325	missed K-V@4	-0.00184074	1000.61	501.312	1000.61	501.312	2	2	1.1.1.4804.2	9	0.0544	42.6732	354.48	307.66	42.72	0.32	98.3012	1	1
113	1267	8	8	comp16685_c0;orf1	len=847 frame:3 start:204 end:2744 eukaryotic translation elongation factor 2 [Dichomitus squalens LYAD-421 SS1]	389	21.3	21.26	MVPTSDKGRFYAFGR	Acetyl(K)@7; Phe->Arg@10	Acetyl(K)@395; Phe->Arg@398	missed K-G@7; missed R-F@9	0.00285238	1781.9	891.958	1781.9	891.957	2	1	7.1.1.2083.8	8	0.0003	74.9163	901.5	862.8	74.87	0.52	850.039	0.5	0.1767
114	1267	8	8	comp16685_c0;orf1	len=847 frame:3 start:204 end:2744 eukaryotic translation elongation factor 2 [Dichomitus squalens LYAD-421 SS1]	389	21.3	21.26	MVPTSDKGRFYAFGR	Acetyl(K)@7; Phe->Arg@13	Acetyl(K)@395; Phe->Arg@401	missed K-G@7; missed R-F@9	0.00285238	1781.9	891.958	1781.9	891.957	2	1	7.1.1.2083.8	8	0.0003	74.9163	901.5	862.8	74.87	0.52	850.039	0.5	0.1767
115	1308	9	9	comp31262_c0;orf1	len=873 frame:2 start:116 end:2734 glycogen phosphorylase [Trametes versicolor FP-101664 SS1]	4	98.9	98.85	TSTIDPSTIGK	Acetyl@N-term	Acetyl@4	cleaved M-T@N-term	-0.000390485	1160.59	581.303	1160.59	581.304	2	2	6.1.1.1339.15	9	0.1095	32.7999	858.35	822.9	32.76	0.76	758.675	1	1
116	1348	9	9	comp31262_c0;orf1	len=873 frame:2 start:116 end:2734 glycogen phosphorylase [Trametes versicolor FP-101664 SS1]	555	99	99	LEGLLKYVDNPNFQK	Acetyl(K)@6	Acetyl(K)@560	missed K-Y@6	-0.00178578	1818.95	607.324	1818.95	607.324	3	2	8.1.1.2233.5	13	0.4286	77.4878	776.26	626.65	77.58	0.29	525.458	1	0.2968
117	17149	9	9	comp31262_c0;orf1	len=873 frame:2 start:116 end:2734 glycogen phosphorylase [Trametes versicolor FP-101664 SS1]	571	27.5	16.22	WAVVKQSNK	Acetyl(K)@5	Acetyl(K)@575	missed K-Q@5	-0.00851651	1100.59	551.302	1100.6	551.306	2	1	6.1.1.1263.15	5	0.4286	28.3538	909.25	402.69	27.92	0.64	594.357	0.5	0.5
118	17149	9	9	comp31262_c0;orf1	len=873 frame:2 start:116 end:2734 glycogen phosphorylase [Trametes versicolor FP-101664 SS1]	571	27.5	16.22	WAVVKQSNK	Acetyl(K)@9	Acetyl(K)@579	missed K-Q@5	-0.00851651	1100.59	551.302	1100.6	551.306	2	1	6.1.1.1263.15	5	0.4286	28.3538	909.25	402.69	27.92	0.64	594.357	0.5	0.5
119	1352	9	9	comp31262_c0;orf1	len=873 frame:2 start:116 end:2734 glycogen phosphorylase [Trametes versicolor FP-101664 SS1]	582	99	24.42	LAHYVETTLGFR	Acetyl@N-term; Tyr->His@4	Acetyl@582; Tyr->His@585		-0.00621517	1421.74	474.919	1421.74	474.921	3	1	9.1.1.1877.6	7	0.0007	46.7836	347.8	243.7	46.53	0.53	172.818	0.0509	0.0509
120	1402	10	10	comp27196_c0;orf1	len=716 frame:-2 start:2329 end:182 heat shock protein 90 [Trametes versicolor FP-101664 SS1]	215	99	99	HSEFISYPIQLAVTK	Acetyl@N-term; Ser->Gly@2	Acetyl@215; Ser->Gly@216		-0.00246523	1743.92	582.313	1743.92	582.314	3	3	9.1.1.2262.7	18	0.0004	69.2036	1589.2	1279.42	69.12	0.29	1292.48	0.1077	0.0916
121	1416	10	10	comp27196_c0;orf1	len=716 frame:-2 start:2329 end:182 heat shock protein 90 [Trametes versicolor FP-101664 SS1]	326	99	99	AILFVPKR	Acetyl(K)@7	Acetyl(K)@332	missed K-R@7	-0.000945348	984.611	493.313	984.612	493.313	2	3	1.1.1.5024.3	9	0.4286	51.0214	552.34	465.53	51.15	0.43	293.878	0.6009	0.0486
122	1438	10	10	comp27196_c0;orf1	len=716 frame:-2 start:2329 end:182 heat shock protein 90 [Trametes versicolor FP-101664 SS1]	395	80.3	64.4	ILKVIR	Acetyl(K)@3	Acetyl(K)@397	missed K-V@3	0.000877142	782.539	392.277	782.538	392.276	2	8	10.1.1.2384.2	9	0.4286	29.9341	995.11	830.57	30.01	0.38	353.372	1	1
123	1449	10	10	comp27196_c0;orf1	len=716 frame:-2 start:2329 end:182 heat shock protein 90 [Trametes versicolor FP-101664 SS1]	444	71.9	71.87	SKLAEFLR	Acetyl(K)@2	Acetyl(K)@445	missed K-L@2	-0.00196587	1004.56	503.289	1004.57	503.29	2	1	8.1.1.1957.5	6	0.4286	61.3839	302.47	302.16	61.38	0.75	371.283	0.5	0.0165
124	1449	10	10	comp27196_c0;orf1	len=716 frame:-2 start:2329 end:182 heat shock protein 90 [Trametes versicolor FP-101664 SS1]	444	71.9	61.69	SKLAEFLR	Acetyl@N-term	Acetyl@444	missed K-L@2	-0.00196587	1004.56	503.289	1004.57	503.29	2	1	8.1.1.1957.5	6	0.1812	61.3839	302.47	302.16	61.38	0.75	371.283	0.5	0.0165
125	1456	10	10	comp27196_c0;orf1	len=716 frame:-2 start:2329 end:182 heat shock protein 90 [Trametes versicolor FP-101664 SS1]	471	99	99	MPEVQKNIYYLTGESLSAVK	Acetyl(K)@6	Acetyl(K)@476	missed K-N@6	0.0161801	2311.19	771.405	2311.18	771.4	3	2	7.1.1.1949.17	13	0.4286	67.1501	333.76	315.8	67.04	0.41	2115.22	0.0209	0.014
126	1456	10	10	comp27196_c0;orf1	len=716 frame:-2 start:2329 end:182 heat shock protein 90 [Trametes versicolor FP-101664 SS1]	471	99	21.07	MPEVQKNIYYLTGESLSAVK	Acetyl@N-term	Acetyl@471	missed K-N@6	0.0161801	2311.19	771.405	2311.18	771.4	3	2	7.1.1.1949.17	12	0.1812	67.1501	333.76	315.8	67.04	0.41	2115.22	0.0209	0.014
127	1457	10	10	comp27196_c0;orf1	len=716 frame:-2 start:2329 end:182 heat shock protein 90 [Trametes versicolor FP-101664 SS1]	471	98	98.02	MPEVQKNIYYLTGESLSAVK	Acetyl(K)@6; Deamidated(N)@7	Acetyl(K)@476	missed K-N@6	-0.0239706	2312.14	771.72	2312.16	771.728	3	1	8.1.1.2054.12	11	0.0211	67.0781	852.74	842.7	67.08	0.35	710.255	0.0535	0.0357
128	1457	10	10	comp27196_c0;orf1	len=716 frame:-2 start:2329 end:182 heat shock protein 90 [Trametes versicolor FP-101664 SS1]	471	98	75.96	MPEVQKNIYYLTGESLSAVK	Deamidated(Q)@5; Acetyl(K)@6	Acetyl(K)@476	missed K-N@6	-0.0239706	2312.14	771.72	2312.16	771.728	3	1	8.1.1.2054.12	11	0.0137	67.0781	852.74	842.7	67.08	0.35	710.255	0.0535	0.0357
129	1457	10	10	comp27196_c0;orf1	len=716 frame:-2 start:2329 end:182 heat shock protein 90 [Trametes versicolor FP-101664 SS1]	471	98	61.82	MPEVQKNIYYLTGESLSAVK	Acetyl@N-term; Deamidated(N)@7	Acetyl@471	missed K-N@6	-0.0239706	2312.14	771.72	2312.16	771.728	3	1	8.1.1.2054.12	10	0.0089	67.0781	852.74	842.7	67.08	0.35	710.255	0.0535	0.0357
130	1457	10	10	comp27196_c0;orf1	len=716 frame:-2 start:2329 end:182 heat shock protein 90 [Trametes versicolor FP-101664 SS1]	471	98	42.19	MPEVQKNIYYLTGESLSAVK	Acetyl@N-term; Deamidated(Q)@5	Acetyl@471	missed K-N@6	-0.0239706	2312.14	771.72	2312.16	771.728	3	1	8.1.1.2054.12	10	0.0058	67.0781	852.74	842.7	67.08	0.35	710.255	0.0535	0.0357
131	1463	10	10	comp27196_c0;orf1	len=716 frame:-2 start:2329 end:182 heat shock protein 90 [Trametes versicolor FP-101664 SS1]	491	73.8	73.78	DSPFLEVLKK	Acetyl(K)@9	Acetyl(K)@499	missed K-K@9	0.00338657	1216.67	609.344	1216.67	609.342	2	1	7.1.1.2075.10	7	0.4286	74.4255	306.4	197.2	74.58	0.46	220.535	0.0096	0.0048
132	1463	10	10	comp27196_c0;orf1	len=716 frame:-2 start:2329 end:182 heat shock protein 90 [Trametes versicolor FP-101664 SS1]	491	73.8	73.78	DSPFLEVLKK	Acetyl(K)@10	Acetyl(K)@500	missed K-K@9	0.00338657	1216.67	609.344	1216.67	609.342	2	1	7.1.1.2075.10	6	0.4286	74.4255	306.4	197.2	74.58	0.46	220.535	0.0096	0.0048
133	1476	10	10	comp27196_c0;orf1	len=716 frame:-2 start:2329 end:182 heat shock protein 90 [Trametes versicolor FP-101664 SS1]	632	20.5	20.52	ELKRKVAEDKADK	Arg->Asn@4; Acetyl(K)@5	Arg->Asn@635; Acetyl(K)@636	missed K-R@3; missed R-K@4; missed K-V@5; missed K-A@10	-0.00963128	1528.8	765.407	1528.81	765.412	2	1	9.1.1.2192.10	8	0.0005	65.1474	710.56	423.6	65.33	0.53	460.916	1	1
134	1577	12	12	comp33617_c0;orf1	len=981 frame:-1 start:3534 end:592 hypothetical protein TRAVEDRAFT_21080 [Trametes versicolor FP-101664 SS1]	901	17.4	17.37	SIYVLSADVEGGK	Acetyl@N-term; Ile->Ala@2	Acetyl@901; Ile->Ala@902		0.031252	1336.68	669.348	1336.65	669.333	2	1	8.1.1.1727.13	8	0.0001	48.0095	375.54	266.82	47.78	1.16	332.199	0.2919	0.2919
135	1580	12	12	comp33617_c0;orf1	len=981 frame:-1 start:3534 end:592 hypothetical protein TRAVEDRAFT_21080 [Trametes versicolor FP-101664 SS1]	963	68.9	68.88	VRDALAAARKFFEANT	Acetyl(K)@10; Asn->Lys@15	Acetyl(K)@972; Asn->Lys@977	cleaved T-S@C-term; missed R-D@2; missed R-K@9; missed K-F@10	0.00175506	1835.01	918.511	1835.01	918.51	2	2	9.1.1.2711.3	9	0.0009	91.7248	900.3	405.97	91.5	0.3	583.345	1	0.5421
136	1649	14	14	comp16982_c0;orf1	len=601 frame:2 start:14 end:1816 chaperonin GroL [Dichomitus squalens LYAD-421 SS1]	92	35.1	35.08	SITLKDK	Acetyl(K)@5; Asp->Leu@6	Acetyl(K)@96; Asp->Leu@97	missed K-D@5	-0.000207129	843.543	422.779	843.543	422.779	2	2	9.1.1.2035.3	6	0.0003	56.0402	427.47	421.96	56.08	0.76	252.296	1	1
137	1651	14	14	comp16982_c0;orf1	len=601 frame:2 start:14 end:1816 chaperonin GroL [Dichomitus squalens LYAD-421 SS1]	97	47.5	47.49	DKFENLGAR	Asp->Ala@1; Acetyl(K)@2	Asp->Ala@97; Acetyl(K)@98	missed K-F@2	-0.00442606	1046.55	524.28	1046.55	524.283	2	1	6.1.1.991.18	6	0.0002	12.6009	372.74	107.65	13.12	0.58	311.627	0.2057	0.2057
138	1674	14	14	comp16982_c0;orf1	len=601 frame:2 start:14 end:1816 chaperonin GroL [Dichomitus squalens LYAD-421 SS1]	271	22.9	22.85	EIAIKNR	Acetyl@N-term	Acetyl@271	cleaved L-E@N-term; missed K-N@5	-0.00186828	884.506	443.26	884.508	443.261	2	1	6.1.1.1131.3	5	0.0029	20.6749	763.52	471.83	20.78	0.41	346.694	1	1
139	1714	15	15	comp22369_c0;orf1	len=466 frame:-2 start:1759 end:362 translation elongation factor 1a [Dichomitus squalens LYAD-421 SS1]	57	81.3	81.33	GSFKYAWVLDK	Acetyl(K)@4	Acetyl(K)@60	missed K-Y@4	0.00656501	1354.7	678.357	1354.69	678.353	2	1	8.1.1.2182.8	7	0.4286	74.5303	393.07	222.03	74.2	0.7	373.094	0.5	0.0132
140	1714	15	15	comp22369_c0;orf1	len=466 frame:-2 start:1759 end:362 translation elongation factor 1a [Dichomitus squalens LYAD-421 SS1]	57	81.3	21.45	GSFKYAWVLDK	Acetyl@N-term	Acetyl@57	missed K-Y@4	0.00656501	1354.7	678.357	1354.69	678.353	2	1	8.1.1.2182.8	6	0.1812	74.5303	393.07	222.03	74.2	0.7	373.094	0.5	0.0132
141	1717	15	15	comp22369_c0;orf1	len=466 frame:-2 start:1759 end:362 translation elongation factor 1a [Dichomitus squalens LYAD-421 SS1]	61	99	99	YAWVLDKLK	Acetyl(K)@7	Acetyl(K)@67	missed K-L@7	-0.0024528	1176.65	589.333	1176.65	589.334	2	3	10.1.1.3334.2	9	0.4286	76.3951	397.46	323.5	76.32	0.45	227.086	0.0413	0.0103
142	1729	15	15	comp22369_c0;orf1	len=466 frame:-2 start:1759 end:362 translation elongation factor 1a [Dichomitus squalens LYAD-421 SS1]	90	72.2	72.22	YMITVIDAPGHR	Acetyl@N-term	Acetyl@90		-0.00318781	1413.7	472.242	1413.71	472.243	3	1	7.1.1.1197.11	7	0.1812	23.343	290.31	233.12	23.19	0.64	359.321	0.0067	0.0065
143	1734	15	15	comp22369_c0;orf1	len=466 frame:-2 start:1759 end:362 translation elongation factor 1a [Dichomitus squalens LYAD-421 SS1]	90	41.9	41.93	YMITVIDAPGHR	Acetyl@N-term; Met->Phe@2	Acetyl@90; Met->Phe@91		-0.0321848	1429.7	477.575	1429.74	477.586	3	1	7.1.1.1326.15	8	0.0001	30.8244	712.79	467.47	30.68	0.35	791.934	0.0163	0.0161
144	1732	15	15	comp22369_c0;orf1	len=466 frame:-2 start:1759 end:362 translation elongation factor 1a [Dichomitus squalens LYAD-421 SS1]	90	56.8	56.8	YMITVIDAPGHR	Acetyl@N-term; Oxidation(M)@2	Acetyl@90		0.000829839	1429.7	477.575	1429.7	477.575	3	1	7.1.1.1326.15	7	0.0263	30.8244	712.79	467.47	30.68	0.35	791.934	0.0163	0.0161
145	1747	15	15	comp22369_c0;orf1	len=466 frame:-2 start:1759 end:362 translation elongation factor 1a [Dichomitus squalens LYAD-421 SS1]	160	21.4	21.38	MDTTKWSEDR	Oxidation(M)@1; Acetyl(K)@5	Acetyl(K)@164	missed K-W@5	0.0406316	1325.6	442.873	1325.56	442.859	3	1	5.1.1.970.7	6	0.0287	7.82512	578.64	499.39	7.91	0.17	426.014	0.5285	0.5285
146	1749	15	15	comp22369_c0;orf1	len=466 frame:-2 start:1759 end:362 translation elongation factor 1a [Dichomitus squalens LYAD-421 SS1]	170	99	99	FHEICKEVAAFIK	Carbamidomethyl(C)@5; Acetyl(K)@6	Acetyl(K)@175	missed K-E@6	0.00606837	1632.84	545.287	1632.83	545.285	3	3	8.1.1.2099.7	11	0.4286	69.6674	568.89	383.67	69.53	0.35	464.609	1	0.0304
147	1752	15	15	comp22369_c0;orf1	len=466 frame:-2 start:1759 end:362 translation elongation factor 1a [Dichomitus squalens LYAD-421 SS1]	176	95.1	95.08	EVAAFIKK	Acetyl(K)@7	Acetyl(K)@182	missed K-K@7	-0.00260035	946.546	474.28	946.549	474.282	2	1	6.1.1.1287.11	7	0.4286	29.7494	919.91	694.9	29.85	0.29	793.934	0.5	0.0557
148	1752	15	15	comp22369_c0;orf1	len=466 frame:-2 start:1759 end:362 translation elongation factor 1a [Dichomitus squalens LYAD-421 SS1]	176	95.1	95.08	EVAAFIKK	Acetyl(K)@8	Acetyl(K)@183	missed K-K@7	-0.00260035	946.546	474.28	946.549	474.282	2	1	6.1.1.1287.11	7	0.4286	29.7494	919.91	694.9	29.85	0.29	793.934	0.5	0.0557
149	1754	15	15	comp22369_c0;orf1	len=466 frame:-2 start:1759 end:362 translation elongation factor 1a [Dichomitus squalens LYAD-421 SS1]	223	53.3	53.29	AGVTKGKTLLDAIDAIEPPSR	Acetyl(K)@7; Leu->Trp@10	Acetyl(K)@229; Leu->Trp@232	cleaved R-P@C-term; missed K-G@5; missed K-T@7	0.00585042	2266.2	756.408	2266.2	756.406	3	1	6.1.1.2113.5	11	0.0002	77.8606	1218.45	605.85	78.17	0.47	866.225	0.25	0.1439
150	1754	15	15	comp22369_c0;orf1	len=466 frame:-2 start:1759 end:362 translation elongation factor 1a [Dichomitus squalens LYAD-421 SS1]	223	53.3	53.29	AGVTKGKTLLDAIDAIEPPSR	Acetyl(K)@7; Leu->Trp@9	Acetyl(K)@229; Leu->Trp@231	cleaved R-P@C-term; missed K-G@5; missed K-T@7	0.00585042	2266.2	756.408	2266.2	756.406	3	1	6.1.1.2113.5	11	0.0002	77.8606	1218.45	605.85	78.17	0.47	866.225	0.25	0.1439
151	1759	15	15	comp22369_c0;orf1	len=466 frame:-2 start:1759 end:362 translation elongation factor 1a [Dichomitus squalens LYAD-421 SS1]	230	99	99	TLLDAIDAIEPPSRPSDKPLR	Acetyl(K)@18	Acetyl(K)@247		-0.00220112	2345.26	782.76	2345.26	782.76	3	1	7.1.1.2128.10	12	0.4286	77.5492	469.05	468.1	77.55	0.41	982.522	0.0131	0.0102
152	1780	15	15	comp22369_c0;orf1	len=466 frame:-2 start:1759 end:362 translation elongation factor 1a [Dichomitus squalens LYAD-421 SS1]	277	89.1	32.7	AGMVVAFAPSNVTTEVK	Acetyl@N-term; Met->Trp@3	Acetyl@277; Met->Trp@279		0.0031615	1816.94	606.654	1816.94	606.653	3	4	6.1.1.1468.20	11	0.0003	40.3321	2575.45	2424.03	40.36	0.29	2168.77	0.0248	0.0219
153	1785	15	15	comp22369_c0;orf1	len=466 frame:-2 start:1759 end:362 translation elongation factor 1a [Dichomitus squalens LYAD-421 SS1]	277	99	73.68	AGMVVAFAPSNVTTEVK	Acetyl@N-term; Gly->Ala@2	Acetyl@277; Gly->Ala@278		0.00428429	1775.92	592.98	1775.91	592.978	3	6	7.1.1.1663.14	11	0.0005	50.4549	1203.91	1111.22	50.43	0.29	2679.71	0.0116	0.0102
154	1789	15	15	comp22369_c0;orf1	len=466 frame:-2 start:1759 end:362 translation elongation factor 1a [Dichomitus squalens LYAD-421 SS1]	277	23.1	11.01	AGMVVAFAPSNVTTEVK	Acetyl@N-term; Oxidation(M)@3; Phe->Trp@7	Acetyl@277; Phe->Trp@283		0.0362661	1816.94	606.654	1816.9	606.642	3	3	7.1.1.1490.18	10	0.0001	40.3893	9947.42	6753.44	40.24	0.29	4061.05	0.096	0.0844
155	1807	15	15	comp22369_c0;orf1	len=466 frame:-2 start:1759 end:362 translation elongation factor 1a [Dichomitus squalens LYAD-421 SS1]	375	23.6	23.57	FAELIDKIDR	Acetyl(K)@7	Acetyl(K)@381	missed K-I@7	-0.00319153	1260.67	631.341	1260.67	631.343	2	1	7.1.1.1920.3	12	0.4286	65.4292	583.71	306.93	65.23	1.11	1537.05	0.2413	0.0115
156	1813.01	15	15	comp22369_c0;orf1	len=466 frame:-2 start:1759 end:362 translation elongation factor 1a [Dichomitus squalens LYAD-421 SS1]	407	99	16.59	LVPSKPMCVEVYQEYPPLGR	Acetyl(K)@5; Pro->Ala@6; Carbamidomethyl(C)@8	Acetyl(K)@411; Pro->Ala@412		0.0032061	2377.18	793.402	2377.18	793.401	3	2	8.1.1.1725.25	9	0.0006	47.8895	567.45	508.61	48.13	1.28	605.463	0.0082	0.008
157	1813.01	15	15	comp22369_c0;orf1	len=466 frame:-2 start:1759 end:362 translation elongation factor 1a [Dichomitus squalens LYAD-421 SS1]	407	99	16.59	LVPSKPMCVEVYQEYPPLGR	Pro->Ala@3; Acetyl(K)@5; Carbamidomethyl(C)@8	Pro->Ala@409; Acetyl(K)@411		0.0032061	2377.18	793.402	2377.18	793.401	3	2	8.1.1.1725.25	9	0.0006	47.8895	567.45	508.61	48.13	1.28	605.463	0.0082	0.008
158	1834	15	15	comp22369_c0;orf1	len=466 frame:-2 start:1759 end:362 translation elongation factor 1a [Dichomitus squalens LYAD-421 SS1]	434	33.2	33.16	QTVAVGIIKTVEK	Acetyl(K)@9	Acetyl(K)@442	missed K-T@9	-7.76887e-05	1426.84	714.427	1426.84	714.427	2	1	7.1.1.1803.18	7	0.4286	58.6401	313.52	312.71	58.66	0.41	1058.3	1	0.0084
159	1835	15	15	comp22369_c0;orf1	len=466 frame:-2 start:1759 end:362 translation elongation factor 1a [Dichomitus squalens LYAD-421 SS1]	443	95.3	95.25	TVEKNITSGAK	Acetyl(K)@4	Acetyl(K)@446	missed K-N@4	-0.000326703	1188.63	595.325	1188.64	595.325	2	1	5.1.1.1027.16	7	0.4286	11.1418	252.09	226.18	11.09	0.41	263.63	1	1
160	1838	16	16	comp35254_c0;orf1	len=641 frame:1 start:100 end:2022 pyruvate decarboxylase [Dichomitus squalens LYAD-421 SS1]	42	77.3	77.31	STQAVASLHVEVNR	Acetyl@N-term	Acetyl@42	cleaved M-S@N-term	0.000600225	1551.8	776.908	1551.8	776.908	2	2	6.1.1.1504.28	7	0.061	42.4507	393.06	293.87	42.29	0.64	357.085	0.2946	0.2946
161	1851	16	16	comp35254_c0;orf1	len=641 frame:1 start:100 end:2022 pyruvate decarboxylase [Dichomitus squalens LYAD-421 SS1]	196	86.8	86.78	FDAYFKAAR	Acetyl(K)@6	Acetyl(K)@201	missed K-A@6	0.0100602	1129.57	565.79	1129.56	565.785	2	1	7.1.1.1501.23	6	0.4286	41.0403	919.24	907.78	40.94	0.47	1140.86	1	0.1173
162	1890	16	16	comp35254_c0;orf1	len=641 frame:1 start:100 end:2022 pyruvate decarboxylase [Dichomitus squalens LYAD-421 SS1]	568	99	99	WTQLLETLGGEEGK	Acetyl@N-term; Thr->Ala@2	Acetyl@568; Thr->Ala@569		0.00339399	1571.79	786.9	1571.78	786.899	2	1	9.1.1.2361.5	12	0.0005	75.0016	392.07	358.63	75.08	0.53	311.989	0.0969	0.0969
163	1888	16	16	comp35254_c0;orf1	len=641 frame:1 start:100 end:2022 pyruvate decarboxylase [Dichomitus squalens LYAD-421 SS1]	568	99	99	WTQLLETLGGEEGK	Acetyl@N-term; Thr->Val@2	Acetyl@568; Thr->Val@569		0.00140463	1599.82	534.279	1599.81	534.279	3	2	9.1.1.2418.5	14	0.0005	78.3249	449.99	434.84	78.35	0.47	401.19	0.1112	0.1112
164	1909	17	17	comp34715_c2;orf1	len=2261 frame:-2 start:19851 end:13069 acetyl CoA carboxylase [Dichomitus squalens LYAD-421 SS1]	870	27.2	27.15	RTAIDAAKSK	Acetyl(K)@10	Acetyl(K)@879	cleaved I-R@N-term; missed R-T@1; missed K-S@8	-0.00987367	1101.6	551.809	1101.61	551.814	2	1	5.1.1.922.10	6	0.013	5.04145	175.49	165.77	5.01	0.12	125.549	1	1
165	1992	19	19	comp22405_c0;orf1	len=519 frame:3 start:3 end:1559 6-phosphogluconate dehydrogenase [Dichomitus squalens LYAD-421 SS1]	81	99	99	VQGALSIQELVAKLK	Acetyl(K)@13	Acetyl(K)@93	missed K-L@13	0.00475404	1637.98	546.999	1637.97	546.998	3	1	1.1.1.6150.2	15	0.4286	93.3386	406.48	323.01	93.44	0.24	165.988	1	0.0111
166	2086	20	20	comp22743_c0;orf1	len=645 frame:-1 start:2194 end:260 heat shock protein [Trametes versicolor FP-101664 SS1]	206	99	91.11	IINEPTAAAIAYGLDR	Acetyl@N-term; Asn->Glu@3	Acetyl@206; Asn->Glu@208		0.0126078	1743.92	582.313	1743.9	582.309	3	1	9.1.1.2245.5	11	0.0005	68.22	249.64	239.29	68.25	1.05	500.88	0.0248	0.0235
167	18669	20	20	comp22743_c0;orf1	len=645 frame:-1 start:2194 end:260 heat shock protein [Trametes versicolor FP-101664 SS1]	544	19	17.32	LSSVEIDQMIK	Acetyl@N-term; Ser->Asp@3; Acetyl(K)@11	Acetyl@544; Ser->Asp@546; Acetyl(K)@554		0.00156747	1373.68	687.846	1373.67	687.845	2	1	7.1.1.2964.3	9	0.0002	103.939	1521.13	1463.09	103.95	0.11	832.916	0.1922	0.1922
168	2283	23	23	comp32007_c0;orf1	len=752 frame:1 start:2710 end:4965 trehalose synthase [Dichomitus squalens LYAD-421 SS1]	359	38.6	38.63	EQKDNFDAWILK	Acetyl(K)@3	Acetyl(K)@361	missed K-D@3	-0.00690608	1547.76	516.926	1547.76	516.928	3	1	6.1.1.1317.13	6	0.4286	31.5028	427.64	182.09	31.89	0.93	1137.49	1	0.0064
169	2288	23	23	comp32007_c0;orf1	len=752 frame:1 start:2710 end:4965 trehalose synthase [Dichomitus squalens LYAD-421 SS1]	405	52.5	52.5	KRVRPELPVIYR	Acetyl(K)@1; Arg->Gln@2	Acetyl(K)@405; Arg->Gln@406	cleaved I-K@N-term; missed K-R@1; missed R-V@2	-0.0212943	1538.87	513.965	1538.89	513.972	3	2	8.1.1.1630.20	9	0	42.3053	1304.12	1258.57	42.33	0.35	1641.44	0.1702	0.043
170	2288	23	23	comp32007_c0;orf1	len=752 frame:1 start:2710 end:4965 trehalose synthase [Dichomitus squalens LYAD-421 SS1]	405	52.5	36.17	KRVRPELPVIYR	Acetyl@N-term; Arg->Gln@2	Acetyl@405; Arg->Gln@406	cleaved I-K@N-term; missed K-R@1; missed R-V@2	-0.0212943	1538.87	513.965	1538.89	513.972	3	1	8.1.1.1630.20	9	0	42.3053	1304.12	1258.57	42.33	0.35	1641.44	0.1702	0.043
171	2288	23	23	comp32007_c0;orf1	len=752 frame:1 start:2710 end:4965 trehalose synthase [Dichomitus squalens LYAD-421 SS1]	405	52.5	19	KRVRPELPVIYR	Acetyl(K)@1; Arg->Gln@4	Acetyl(K)@405; Arg->Gln@408	cleaved I-K@N-term; missed K-R@1; missed R-V@2	-0.0212943	1538.87	513.965	1538.89	513.972	3	2	8.1.1.1630.20	8	0	42.3053	1304.12	1258.57	42.33	0.35	1641.44	0.1702	0.043
172	2288	23	23	comp32007_c0;orf1	len=752 frame:1 start:2710 end:4965 trehalose synthase [Dichomitus squalens LYAD-421 SS1]	405	52.5	17.48	KRVRPELPVIYR	Acetyl@N-term; Arg->Gln@4	Acetyl@405; Arg->Gln@408	cleaved I-K@N-term; missed K-R@1; missed R-V@2	-0.0212943	1538.87	513.965	1538.89	513.972	3	1	8.1.1.1630.20	8	0	42.3053	1304.12	1258.57	42.33	0.35	1641.44	0.1702	0.043
173	2289	23	23	comp32007_c0;orf1	len=752 frame:1 start:2710 end:4965 trehalose synthase [Dichomitus squalens LYAD-421 SS1]	405	39.8	39.83	KRVRPELPVIYR	Acetyl(K)@1; Arg->Glu@2	Acetyl(K)@405; Arg->Glu@406	cleaved I-K@N-term; missed K-R@1; missed R-V@2	-0.00187488	1539.88	514.299	1539.88	514.3	3	1	8.1.1.1635.10	9	0	42.6065	610.96	458.44	42.8	0.59	854.639	0.0798	0.0202
174	2289	23	23	comp32007_c0;orf1	len=752 frame:1 start:2710 end:4965 trehalose synthase [Dichomitus squalens LYAD-421 SS1]	405	39.8	34.12	KRVRPELPVIYR	Acetyl@N-term; Arg->Glu@2	Acetyl@405; Arg->Glu@406	cleaved I-K@N-term; missed K-R@1; missed R-V@2	-0.00187488	1539.88	514.299	1539.88	514.3	3	1	8.1.1.1635.10	9	0	42.6065	610.96	458.44	42.8	0.59	854.639	0.0798	0.0202
175	2289	23	23	comp32007_c0;orf1	len=752 frame:1 start:2710 end:4965 trehalose synthase [Dichomitus squalens LYAD-421 SS1]	405	39.8	19.05	KRVRPELPVIYR	Acetyl(K)@1; Arg->Glu@4	Acetyl(K)@405; Arg->Glu@408	cleaved I-K@N-term; missed K-R@1; missed R-V@2	-0.00187488	1539.88	514.299	1539.88	514.3	3	1	8.1.1.1635.10	9	0	42.6065	610.96	458.44	42.8	0.59	854.639	0.0798	0.0202
176	2289	23	23	comp32007_c0;orf1	len=752 frame:1 start:2710 end:4965 trehalose synthase [Dichomitus squalens LYAD-421 SS1]	405	39.8	17.52	KRVRPELPVIYR	Acetyl@N-term; Arg->Glu@4	Acetyl@405; Arg->Glu@408	cleaved I-K@N-term; missed K-R@1; missed R-V@2	-0.00187488	1539.88	514.299	1539.88	514.3	3	1	8.1.1.1635.10	9	0	42.6065	610.96	458.44	42.8	0.59	854.639	0.0798	0.0202
177	2299	23	23; 1650	comp32007_c0;orf1; comp30905_c0;orf1	len=752 frame:1 start:2710 end:4965 trehalose synthase [Dichomitus squalens LYAD-421 SS1]; len=360 frame:-1 start:1081 end:2 glycosyltransferase family 4 protein [Serpula lacrymans var. lacrymans S7.3] &gt;gi	446	98.7	98.67	LADLFISHPVNK	Acetyl(K)@12	Acetyl(K)@457		0.000960305	1394.76	698.386	1394.76	698.385	2	1	9.1.1.2108.8	9	0.4286	60.2726	273.11	190.51	60.01	0.76	208.414	0.0247	0.0247
178	2300	23	23; 1650	comp32007_c0;orf1; comp30905_c0;orf1	len=752 frame:1 start:2710 end:4965 trehalose synthase [Dichomitus squalens LYAD-421 SS1]; len=360 frame:-1 start:1081 end:2 glycosyltransferase family 4 protein [Serpula lacrymans var. lacrymans S7.3] &gt;gi	446	46.4	36.2	LADLFISHPVNK	Acetyl@N-term; Ala->Ser@2	Acetyl@446; Ala->Ser@447		0.0232172	1410.77	471.265	1410.75	471.258	3	1	9.1.1.1853.3	7	0.0006	45.4308	374.7	211.53	45.64	0.54	317.675	0.0339	0.0339
179	2385	24	24	comp27504_c0;orf1	len=1041 frame:-1 start:3265 end:143 ubiquitin activating enzyme [Dichomitus squalens LYAD-421 SS1]	1001	18.8	18.84	LVAHVSKKP	Acetyl(K)@8; Pro->Thr@9	Acetyl(K)@1008; Pro->Thr@1009	cleaved P-L@C-term; missed K-K@7	-0.00330563	1023.6	512.809	1023.61	512.811	2	1	9.1.1.1201.5	7	0	10.866	529.51	498	10.92	0.18	240.285	0.5	0.1617
180	2385	24	24	comp27504_c0;orf1	len=1041 frame:-1 start:3265 end:143 ubiquitin activating enzyme [Dichomitus squalens LYAD-421 SS1]	1001	18.8	18.84	LVAHVSKKP	Acetyl(K)@7; Pro->Thr@9	Acetyl(K)@1007; Pro->Thr@1009	cleaved P-L@C-term; missed K-K@7	-0.00330563	1023.6	512.809	1023.61	512.811	2	1	9.1.1.1201.5	7	0	10.866	529.51	498	10.92	0.18	240.285	0.5	0.1617
181	2388	25	25	comp30109_c0;orf1	len=490 frame:-1 start:1963 end:494 CNDP dipeptidase [Trametes versicolor FP-101664 SS1]	11	99	99	AAPTQFLQFIDDSADK	Acetyl@N-term	Acetyl@11	cleaved M-A@N-term	0.00131617	1807.86	904.939	1807.86	904.939	2	8	7.1.1.2834.3	17	0.0336	99.4066	5509.41	5412.1	99.37	0.31	2661.7	0.9308	0.5907
182	2390	25	25	comp30109_c0;orf1	len=490 frame:-1 start:1963 end:494 CNDP dipeptidase [Trametes versicolor FP-101664 SS1]	11	99	99	AAPTQFLQFIDDSADK	Acetyl@N-term; Cation:Na(D)@11	Acetyl@11	cleaved M-A@N-term	-0.000604046	1829.84	915.929	1829.84	915.93	2	1	7.1.1.2834.4	18	0	99.4232	409.32	396.56	99.37	0.31	373.569	0.0692	0.0439
183	2389	25	25	comp30109_c0;orf1	len=490 frame:-1 start:1963 end:494 CNDP dipeptidase [Trametes versicolor FP-101664 SS1]	11	99	99	AAPTQFLQFIDDSADKFIAR	Acetyl@N-term	Acetyl@11	cleaved M-A@N-term; missed K-F@16	0.00661482	2295.16	766.061	2295.15	766.058	3	4	9.1.1.3220.2	18	0.0383	103.878	3049.76	2411.9	103.92	0.13	1290.46	0.8948	0.327
184	2391	25	25	comp30109_c0;orf1	len=490 frame:-1 start:1963 end:494 CNDP dipeptidase [Trametes versicolor FP-101664 SS1]	11	99	99	AAPTQFLQFIDDSADKFIAR	Acetyl@N-term; Cation:Na(D)@11	Acetyl@11	cleaved M-A@N-term; missed K-F@16	0.00339602	2317.14	773.387	2317.14	773.386	3	1	9.1.1.3221.2	17	0	103.937	358.73	352.71	103.93	0.13	284.08	0.1052	0.0385
185	2428	25	25	comp30109_c0;orf1	len=490 frame:-1 start:1963 end:494 CNDP dipeptidase [Trametes versicolor FP-101664 SS1]	358	99	49.65	IVPPQTPAAIEPLVISYVQQEFAK	Acetyl@N-term; Val->Leu@2; Deamidated(Q)@5	Acetyl@358; Val->Leu@359		0.015217	2694.47	899.163	2694.45	899.158	3	1	9.1.1.3186.4	15	0.0001	102.494	737.46	684.67	102.46	0.18	460.159	0.0936	0.0665
186	2430	25	25	comp30109_c0;orf1	len=490 frame:-1 start:1963 end:494 CNDP dipeptidase [Trametes versicolor FP-101664 SS1]	360	95.8	95.76	PPQTPAAIEPLVISYVQQEFAK	Gln->Val@18; Acetyl(K)@22	Gln->Val@377; Acetyl(K)@381	cleaved V-P@N-term	-0.00552548	2438.3	813.775	2438.31	813.777	3	1	8.1.1.2864.3	10	0	103.419	353.37	262.06	103.36	0.12	404.647	0.5	0.0329
187	2430	25	25	comp30109_c0;orf1	len=490 frame:-1 start:1963 end:494 CNDP dipeptidase [Trametes versicolor FP-101664 SS1]	360	95.8	19.53	PPQTPAAIEPLVISYVQQEFAK	Gln->Val@17; Acetyl(K)@22	Gln->Val@376; Acetyl(K)@381	cleaved V-P@N-term	-0.00552548	2438.3	813.775	2438.31	813.777	3	1	8.1.1.2864.3	9	0	103.419	353.37	262.06	103.36	0.12	404.647	0.5	0.0329
188	2440	26	26	comp35354_c0;orf1	len=542 frame:3 start:54 end:1679 pyruvate kinase [Dichomitus squalens LYAD-421 SS1]	12	45.7	45.67	SSSNITSR	Acetyl@N-term	Acetyl@12	cleaved M-S@N-term	0.00831671	892.433	447.224	892.425	447.22	2	1	2.1.1.1065.3	8	0.0667	7.16743	179.25	176.69	7.17	0.25	215.688	1	1
189	2445	26	26	comp35354_c0;orf1	len=542 frame:3 start:54 end:1679 pyruvate kinase [Dichomitus squalens LYAD-421 SS1]	31	70.2	70.23	AQVPTEETKFHR	Acetyl(K)@9	Acetyl(K)@39	missed K-F@9	0.00126618	1483.74	495.588	1483.74	495.588	3	1	5.1.1.1184.5	7	0.4286	20.2341	230.65	199.93	20.2	0.23	279.505	1	1
190	2488	26	26	comp35354_c0;orf1	len=542 frame:3 start:54 end:1679 pyruvate kinase [Dichomitus squalens LYAD-421 SS1]	433	99	99	LISKYRPAVPIITVTR	Acetyl(K)@4	Acetyl(K)@436	missed K-Y@4	-0.00389685	1868.12	623.714	1868.12	623.716	3	1	1.1.1.5251.2	11	0.4286	60.9046	238.31	222.96	60.85	0.3	64.0052	1	0.01
191	2495	26	26	comp35354_c0;orf1	len=542 frame:3 start:54 end:1679 pyruvate kinase [Dichomitus squalens LYAD-421 SS1]	437	73.7	73.66	YRPAVPIITVTR	Acetyl@N-term; Ala->Ser@4	Acetyl@437; Ala->Ser@440		0.0205048	1442.84	481.956	1442.82	481.949	3	1	9.1.1.1858.7	9	0.0006	45.7321	635.34	586.19	45.76	0.41	1101.91	0.0291	0.0266
192	2495	26	26	comp35354_c0;orf1	len=542 frame:3 start:54 end:1679 pyruvate kinase [Dichomitus squalens LYAD-421 SS1]	437	73.7	66.1	YRPAVPIITVTR	Acetyl@N-term; Oxidation(P)@3	Acetyl@437; Oxidation(P)@439		0.0205048	1442.84	481.956	1442.82	481.949	3	3	9.1.1.1853.4	8	0.0014	45.4442	635.34	216.37	45.76	0.41	426.963	0.0291	0.0266
193	2495	26	26	comp35354_c0;orf1	len=542 frame:3 start:54 end:1679 pyruvate kinase [Dichomitus squalens LYAD-421 SS1]	437	73.7	27.8	YRPAVPIITVTR	Acetyl@N-term; Oxidation(R)@2	Acetyl@437; Oxidation(R)@438		0.0205048	1442.84	481.956	1442.82	481.949	3	2	9.1.1.1853.4	8	0.0002	45.4442	635.34	216.37	45.76	0.41	426.963	0.0291	0.0266
194	2495.01	26	26	comp35354_c0;orf1	len=542 frame:3 start:54 end:1679 pyruvate kinase [Dichomitus squalens LYAD-421 SS1]	437	73.7	16.39	YRPAVPIITVTR	Acetyl@N-term; Oxidation(P)@6	Acetyl@437; Oxidation(P)@442		0.0205048	1442.84	481.956	1442.82	481.949	3	2	9.1.1.1858.7	8	0.0014	45.7321	635.34	586.19	45.76	0.41	1101.91	0.0291	0.0266
195	2498	26	26	comp35354_c0;orf1	len=542 frame:3 start:54 end:1679 pyruvate kinase [Dichomitus squalens LYAD-421 SS1]	472	99	19.3	GIEAHQWQTDVDNR	Acetyl@N-term; Glu->Ser@3	Acetyl@472; Glu->Ser@474		0.00362197	1667.77	556.93	1667.77	556.929	3	1	6.1.1.1169.23	9	0.0005	22.9171	1804.82	578.81	23.11	0.35	841.329	0.4162	0.4162
196	2500	26	26	comp35354_c0;orf1	len=542 frame:3 start:54 end:1679 pyruvate kinase [Dichomitus squalens LYAD-421 SS1]	492	54.4	54.37	NALKLNIIK	Acetyl(K)@4	Acetyl(K)@495	missed K-L@4	-0.00196086	1067.67	534.841	1067.67	534.842	2	1	8.1.1.1825.8	5	0.4286	53.7062	295.19	287.45	53.73	0.47	350.022	1	1
197	2502	26	26	comp35354_c0;orf1	len=542 frame:3 start:54 end:1679 pyruvate kinase [Dichomitus squalens LYAD-421 SS1]	501	99	46.73	TGTTVVAVQGWK	Acetyl@N-term; Thr->Val@3	Acetyl@501; Thr->Val@503		-3.44669e-05	1285.7	643.859	1285.7	643.859	2	1	9.1.1.1822.10	15	0.0004	43.7451	350.27	348.46	43.75	0.53	195.214	0.0345	0.0345
198	2511	27	27	comp14641_c0;orf1	len=359 frame:2 start:2 end:1078 malate dehydrogenase [Trametes versicolor FP-101664 SS1]	72	71.2	71.2	IATPAKVTGYLPPDDGLK	Thr->Asn@3; Acetyl(K)@6	Thr->Asn@74; Acetyl(K)@77	cleaved H-I@N-term; missed K-V@6	-0.0548236	1909.96	637.661	1910.01	637.679	3	1	4.1.1.1843.2	10	0	37.0703	64.03	63.31	37.04	0.53	322.869	0.1753	0.0124
199	2512	27	27	comp14641_c0;orf1	len=359 frame:2 start:2 end:1078 malate dehydrogenase [Trametes versicolor FP-101664 SS1]	72	67.3	67.26	IATPAKVTGYLPPDDGLK	Acetyl(K)@6; Thr->Asp@8	Acetyl(K)@77; Thr->Asp@79	cleaved H-I@N-term; missed K-V@6	-0.0409082	1910.96	637.993	1911	638.007	3	1	4.1.1.1850.2	9	0	37.3957	50.22	49.49	37.4	0.3	127.098	0.1375	0.0097
200	2512	27	27	comp14641_c0;orf1	len=359 frame:2 start:2 end:1078 malate dehydrogenase [Trametes versicolor FP-101664 SS1]	72	67.3	67.26	IATPAKVTGYLPPDDGLK	Thr->Asp@3; Acetyl(K)@6	Thr->Asp@74; Acetyl(K)@77	cleaved H-I@N-term; missed K-V@6	-0.0409082	1910.96	637.993	1911	638.007	3	1	4.1.1.1850.2	9	0	37.3957	50.22	49.49	37.4	0.3	127.098	0.1375	0.0097
201	2519	27	27	comp14641_c0;orf1	len=359 frame:2 start:2 end:1078 malate dehydrogenase [Trametes versicolor FP-101664 SS1]	90	99	67.43	TALTGADVVLIPAGVPR	Acetyl@N-term; Ala->Ser@2	Acetyl@90; Ala->Ser@91		-0.00357207	1706.95	854.484	1706.96	854.486	2	1	8.1.1.2202.11	13	0.0005	75.7064	329.55	238.02	75.83	0.35	248.409	0.0115	0.007
202	2523	27	27	comp14641_c0;orf1	len=359 frame:2 start:2 end:1078 malate dehydrogenase [Trametes versicolor FP-101664 SS1]	113	21.2	21.18	DDLFKINAGIVR	Acetyl(K)@5	Acetyl(K)@117	missed K-I@5	-0.013144	1401.75	701.881	1401.76	701.888	2	1	7.1.1.2012.8	6	0.4286	70.7894	521.47	399.4	71.1	0.7	523.677	1	0.0532
203	2590	28	28	comp34412_c0;orf1	len=830 frame:-1 start:2891 end:402 aflatoxin-detoxifizyme [Trametes versicolor FP-101664 SS1]	453	99	99	HLSAKYEK	Acetyl(K)@5	Acetyl(K)@457	missed K-Y@5	-0.00169556	1016.53	509.271	1016.53	509.272	2	1	5.1.1.947.8	11	0.4286	6.50137	464.55	433.88	6.52	0.23	409.49	1	1
204	2662	30	30	comp32824_c0;orf1	len=988 frame:1 start:3145 end:6108 ubiquitin-protein ligase [Dichomitus squalens LYAD-421 SS1]	95	77.3	77.32	STPVQDYR	Acetyl@N-term	Acetyl@95	cleaved M-S@N-term	0.000309589	1006.47	504.243	1006.47	504.243	2	2	5.1.1.1148.7	6	0.0563	18.1457	379.24	369.34	18.11	0.63	290.004	1	1
205	2684	30	30	comp32824_c0;orf1	len=988 frame:1 start:3145 end:6108 ubiquitin-protein ligase [Dichomitus squalens LYAD-421 SS1]	628	86.3	86.33	KDILLDEREK	Acetyl(K)@1; Acetyl(K)@10	Acetyl(K)@628; Acetyl(K)@637	missed K-D@1; missed R-E@8	0.00544671	1341.72	671.867	1341.71	671.864	2	3	7.1.1.1929.8	6	0.1837	65.9633	695.94	542.5	66.17	0.76	487.307	1	0.5396
206	2713	31	31	comp16761_c0;orf1	len=439 frame:1 start:13 end:1329 phosphoglycerate kinase [Trametes versicolor FP-101664 SS1]	37	26.1	26.07	GKRVLIR	Acetyl@N-term; Acetyl(K)@2; Arg->Gln@3	Acetyl@37; Acetyl(K)@38; Arg->Gln@39	missed K-R@2; missed R-V@3	-0.0046069	896.54	449.277	896.544	449.279	2	1	8.1.1.1341.5	8	0.0002	25.4825	2235.63	1045.94	25.15	0.41	577.458	1	1
207	2718	31	31	comp16761_c0;orf1	len=439 frame:1 start:13 end:1329 phosphoglycerate kinase [Trametes versicolor FP-101664 SS1]	92	99	99	VVAKYSLEPVSHEVEK	Acetyl(K)@4	Acetyl(K)@95	missed K-Y@4	0.00697298	1854.98	619.334	1854.97	619.332	3	3	6.1.1.1438.20	11	0.4286	38.5781	3656.15	2529.11	38.43	0.35	966.014	0.7595	0.3457
208	2718	31	31	comp16761_c0;orf1	len=439 frame:1 start:13 end:1329 phosphoglycerate kinase [Trametes versicolor FP-101664 SS1]	92	99	65.63	VVAKYSLEPVSHEVEK	Acetyl@N-term	Acetyl@92	missed K-Y@4	0.00250906	1854.97	619.332	1854.97	619.332	3	2	7.1.1.1455.28	9	0.1812	38.3724	1157.65	1023.36	38.44	0.41	980.308	0.2405	0.1095
209	2728	31	31	comp16761_c0;orf1	len=439 frame:1 start:13 end:1329 phosphoglycerate kinase [Trametes versicolor FP-101664 SS1]	177	76.8	76.76	LGDVYVNDAFGTAHR	Acetyl@N-term	Acetyl@177		0.015312	1675.81	559.611	1675.8	559.606	3	1	7.1.1.1646.14	8	0.1812	49.4623	694.96	461.55	49.61	0.64	1433.36	0.0573	0.0573
210	2744	31	31	comp16761_c0;orf1	len=439 frame:1 start:13 end:1329 phosphoglycerate kinase [Trametes versicolor FP-101664 SS1]	297	88.5	88.54	NIKLVFPVDYVTGDK	Hex(1)HexNAc(1)(N)@1; Acetyl(K)@3	Hex(1)HexNAc(1)(N)@297; Acetyl(K)@299	missed K-L@3	-0.00184832	2114.07	705.696	2114.07	705.696	3	1	8.1.1.2119.8	11	0	70.8567	2354.85	965.99	71.11	0.29	951.027	1	0.3266
211	2754	31	31	comp16761_c0;orf1	len=439 frame:1 start:13 end:1329 phosphoglycerate kinase [Trametes versicolor FP-101664 SS1]	374	69.6	69.57	ALLDATIEAAQK	Acetyl@N-term; Methyl(L)@2	Acetyl@374; Methyl(L)@375		-0.00521315	1298.7	650.359	1298.71	650.361	2	1	6.1.1.1567.21	8	0	46.1173	1753.89	161.81	46.61	0.53	429.377	0.1536	0.15
212	2760	31	31	comp16761_c0;orf1	len=439 frame:1 start:13 end:1329 phosphoglycerate kinase [Trametes versicolor FP-101664 SS1]	427	24.9	24.85	ILPGVAELSEK	Acetyl@N-term; Leu->Glu@2	Acetyl@427; Leu->Glu@428		0.0420895	1212.67	607.34	1212.62	607.319	2	1	8.1.1.1758.15	8	0	49.7912	763.68	578.45	49.59	0.59	716.08	0.0666	0.0626
213	2805	33	33	comp35405_c0;orf1	len=871 frame:-1 start:2784 end:172 valosin-containing protein [Trametes versicolor FP-101664 SS1]	56	99	99	ADPSGAPAAPGLEDTSLAILR	Acetyl@N-term	Acetyl@56	cleaved M-A@N-term	0.00113646	2063.05	688.692	2063.05	688.692	3	5	6.1.1.2161.3	15	0.0368	80.6423	2140.78	2038.68	80.67	0.35	851.126	0.6957	0.6957
214	2850	34	34	comp34839_c0;orf1	len=1022 frame:-1 start:6634 end:3569 hypothetical protein DICSQDRAFT_131322 [Dichomitus squalens LYAD-421 SS1]	384	22.5	22.54	AKASEDLAAARETLEK	Acetyl@N-term	Acetyl@384	missed K-A@2; missed R-E@11	0.0271309	1743.93	582.316	1743.9	582.307	3	1	10.1.1.2630.5	7	0.1278	40.7573	424.34	417.87	40.76	0.37	231.186	1	1
215	2884	34	34	comp34839_c0;orf1	len=1022 frame:-1 start:6634 end:3569 hypothetical protein DICSQDRAFT_131322 [Dichomitus squalens LYAD-421 SS1]	973	19.7	19.7	GEELQQEVAR	Acetyl@N-term; Deamidated(Q)@5	Acetyl@973		0.0268338	1200.59	601.302	1200.56	601.288	2	1	7.1.1.1806.15	6	0.0112	58.8101	1285.45	825.65	58.61	0.64	658.15	0.3903	0.3265
216	2884	34	34	comp34839_c0;orf1	len=1022 frame:-1 start:6634 end:3569 hypothetical protein DICSQDRAFT_131322 [Dichomitus squalens LYAD-421 SS1]	973	19.7	19.7	GEELQQEVAR	Acetyl@N-term; Deamidated(Q)@6	Acetyl@973		0.0268338	1200.59	601.302	1200.56	601.288	2	1	7.1.1.1806.15	6	0.0112	58.8101	1285.45	825.65	58.61	0.64	658.15	0.3903	0.3265
217	2889	35	35	comp30040_c0;orf1	len=438 frame:-3 start:1511 end:198 elongation factor 1-gamma [Dichomitus squalens LYAD-421 SS1]	35	99	34.09	AAAAFAGLEIK	Glu->Ser@9; Acetyl(K)@11	Glu->Ser@43; Acetyl(K)@45		-0.00114928	1060.59	531.303	1060.59	531.303	2	1	6.1.1.1687.4	8	0.001	53.0825	1314.72	527.96	52.66	0.53	598.657	0.1416	0.1399
218	2892	35	35	comp30040_c0;orf1	len=438 frame:-3 start:1511 end:198 elongation factor 1-gamma [Dichomitus squalens LYAD-421 SS1]	47	91.2	91.21	PENYTHFEDNKKPEFLAK	Acetylhypusine(K)@11	Acetylhypusine(K)@57	cleaved L-P@N-term; missed K-K@11	0.0015935	2319.16	464.838	2319.15	464.838	5	1	6.1.1.1423.5	14	0	37.6774	5687.79	5564.9	37.67	0.23	3421.23	0.3333	0.2398
219	2927	35	35	comp30040_c0;orf1	len=438 frame:-3 start:1511 end:198 elongation factor 1-gamma [Dichomitus squalens LYAD-421 SS1]	307	18.7	18.73	PDGSLEWLYK	Acetyl@N-term; Oxidation(D)@2	Acetyl@307; Oxidation(D)@308	cleaved G-P@N-term	0.0245322	1264.62	633.318	1264.6	633.306	2	1	9.1.1.2191.10	7	0	65.0739	241.53	204.63	65.33	1.11	274.206	1	0.0178
220	2978	37	37	comp28740_c0;orf1	len=597 frame:-3 start:2054 end:264 Flavocytochrome c [Dichomitus squalens LYAD-421 SS1]	148	21.4	21.41	LEDLAVSSPDRVKIK	Acetyl(K)@13; Acetyl(K)@15	Acetyl(K)@160; Acetyl(K)@162	missed R-V@11; missed K-I@13	0.0170458	1752.98	585.334	1752.96	585.328	3	2	8.1.1.2064.8	7	0.1837	67.6373	6303.27	6018.25	67.55	0.41	3922.91	1	0.8817
221	2991	37	37	comp28740_c0;orf1	len=597 frame:-3 start:2054 end:264 Flavocytochrome c [Dichomitus squalens LYAD-421 SS1]	356	81.8	81.75	PEVLKK	Acetyl(K)@5	Acetyl(K)@360	cleaved K-P@N-term; missed K-K@5	-0.00164294	754.457	378.236	754.459	378.237	2	2	5.1.1.1145.2	6	0.0636	17.9595	665.84	410.16	17.82	0.34	320.575	1	1
222	3005	38	38	comp34127_c0;orf1	len=819 frame:1 start:2053 end:4509 prolyl-tRNA synthetase [Trametes versicolor FP-101664 SS1]	107	99	99	SLASITDSLAK	Acetyl@N-term	Acetyl@107	cleaved M-S@N-term	-0.000222033	1146.61	574.314	1146.61	574.314	2	5	7.1.1.2090.3	13	0.0546	75.2986	1132.7	1089.77	75.28	0.58	621.553	0.6929	0.6929
223	3006	38	38	comp34127_c0;orf1	len=819 frame:1 start:2053 end:4509 prolyl-tRNA synthetase [Trametes versicolor FP-101664 SS1]	107	28.4	28.4	SLASITDSLAK	Acetyl@N-term; Cation:Na(D)@7	Acetyl@107	cleaved M-S@N-term	-0.000584956	1168.59	585.305	1168.6	585.305	2	1	8.1.1.2194.6	8	0	75.2086	214	193.86	75.43	0.76	272.532	0.1309	0.1309
224	3041	39	39	comp35137_c0;orf1	len=620 frame:3 start:3 end:1862 FAD/NAD(P)-binding domain-containing protein [Dichomitus squalens LYAD-421 SS1]	15	99	99	ATDTPPTVLPTLDR	Acetyl@N-term	Acetyl@15	cleaved M-A@N-term	0.00111681	1537.8	769.907	1537.8	769.907	2	9	7.1.1.1853.23	9	0.0333	61.5403	1173.84	991.1	61.44	0.64	935.218	0.3401	0.3401
225	17779	39	39	comp35137_c0;orf1	len=620 frame:3 start:3 end:1862 FAD/NAD(P)-binding domain-containing protein [Dichomitus squalens LYAD-421 SS1]	505	21.8	21.32	NDSVIKR	Acetyl(K)@6	Acetyl(K)@510	missed K-R@6	-0.0088941	872.463	437.239	872.472	437.243	2	1	5.1.1.972.7	5	0.4286	7.9401	1065.74	243.76	8.38	0.35	180.042	1	1
226	3078	39	39	comp35137_c0;orf1	len=620 frame:3 start:3 end:1862 FAD/NAD(P)-binding domain-containing protein [Dichomitus squalens LYAD-421 SS1]	546	68.2	68.17	ILGEDIAARVK	Gly->Ala@3; Acetyl(K)@11	Gly->Ala@548; Acetyl(K)@556	cleaved K-P@C-term; missed R-V@9	0.00115464	1239.72	620.867	1239.72	620.867	2	1	8.1.1.2405.2	8	0.0002	87.4934	275.41	273.04	87.48	0.35	240.31	1	0.0254
227	3080	39	39	comp35137_c0;orf1	len=620 frame:3 start:3 end:1862 FAD/NAD(P)-binding domain-containing protein [Dichomitus squalens LYAD-421 SS1]	591	99	99	FFSKHVALQIK	Acetyl(K)@4	Acetyl(K)@594	missed K-H@4	-0.00216388	1358.77	453.93	1358.77	453.931	3	1	1.1.1.4997.2	12	0.4286	49.9963	582.42	540.12	50.03	0.23	251.283	1	0.0772
228	3091	40	40	comp17105_c0;orf1	len=464 frame:-3 start:1702 end:311 beta-tubulin 1 tubb1 [Trametes versicolor FP-101664 SS1]	56	98.4	21.31	GNNDLQLER	Acetyl@N-term; Asn->Glu@2	Acetyl@56; Asn->Glu@57		0.0104823	1114.54	558.275	1114.53	558.27	2	1	5.1.1.1105.11	8	0.0005	15.6627	881.09	791.24	15.57	0.35	542.3	0.0973	0.0973
229	3153.01	40	40	comp17105_c0;orf1	len=464 frame:-3 start:1702 end:311 beta-tubulin 1 tubb1 [Trametes versicolor FP-101664 SS1]	381	91	5.858	MAVTFLGNSTAIQELFK	Acetyl@N-term; Asn->Glu@8	Acetyl@381; Asn->Glu@388		0.0134914	1925.99	643.005	1925.98	643.001	3	3	10.1.1.3464.7	9	0.0005	82.0946	693.89	686.1	82.1	0.19	392.78	0.0619	0.0401
230	3153.01	40	40	comp17105_c0;orf1	len=464 frame:-3 start:1702 end:311 beta-tubulin 1 tubb1 [Trametes versicolor FP-101664 SS1]	381	91	15.8	MAVTFLGNSTAIQELFK	Acetyl@N-term; Leu->Lys@6	Acetyl@381; Leu->Lys@386		0.00480773	1926	643.006	1925.99	643.005	3	2	8.1.1.2307.3	9	0.0002	81.796	395.41	387.61	81.79	0.18	373.09	0.0353	0.0229
231	3153.01	40	40	comp17105_c0;orf1	len=464 frame:-3 start:1702 end:311 beta-tubulin 1 tubb1 [Trametes versicolor FP-101664 SS1]	381	91	15.38	MAVTFLGNSTAIQELFK	Acetyl@N-term; Val->Leu@3; Deamidated(N)@8	Acetyl@381; Val->Leu@383		0.0160411	1926	643.006	1925.98	643.001	3	2	8.1.1.2307.3	9	0.0001	81.796	395.41	387.61	81.79	0.18	373.09	0.0353	0.0229
232	3280	43	43	comp27675_c0;orf1	len=244 frame:-3 start:902 end:171 cysteine peroxiredoxin [Dichomitus squalens LYAD-421 SS1]	77	99	99	RTPDFEKR	Acetyl(K)@7	Acetyl(K)@83	missed R-T@1; missed K-R@7	-0.0100468	1089.55	364.19	1089.56	364.193	3	1	5.1.1.1034.2	8	0.4286	11.5106	234.02	146.26	11.85	0.93	341.898	0.4472	0.1409
233	3295	43	43	comp27675_c0;orf1	len=244 frame:-3 start:902 end:171 cysteine peroxiredoxin [Dichomitus squalens LYAD-421 SS1]	130	99	93.59	ISTLYDMLDYQDATNR	Acetyl@N-term; Tyr->His@5	Acetyl@130; Tyr->His@134		-0.00138804	1933.88	645.635	1933.88	645.635	3	2	8.1.1.1823.13	10	0.0007	53.602	735.96	432.48	53.44	0.76	461.01	0.006	0.0057
234	3307	43	43	comp27675_c0;orf1	len=244 frame:-3 start:902 end:171 cysteine peroxiredoxin [Dichomitus squalens LYAD-421 SS1]	156	93.3	93.27	TVFIIDPKK	Acetyl(K)@9	Acetyl(K)@164	missed K-K@8	-0.00342376	1101.64	551.827	1101.64	551.829	2	1	8.1.1.1780.14	7	0.4286	51.0746	530.85	513.78	51.11	0.53	743.64	0.0195	0.0061
235	3307	43	43	comp27675_c0;orf1	len=244 frame:-3 start:902 end:171 cysteine peroxiredoxin [Dichomitus squalens LYAD-421 SS1]	156	93.3	93.27	TVFIIDPKK	Acetyl(K)@8	Acetyl(K)@163	missed K-K@8	-0.00342376	1101.64	551.827	1101.64	551.829	2	1	8.1.1.1780.14	7	0.4286	51.0746	530.85	513.78	51.11	0.53	743.64	0.0195	0.0061
236	3320	43	43	comp27675_c0;orf1	len=244 frame:-3 start:902 end:171 cysteine peroxiredoxin [Dichomitus squalens LYAD-421 SS1]	186	99	99	VVDSLQLGDKYR	Acetyl(K)@10	Acetyl(K)@195	missed K-Y@10	0.00248672	1433.75	717.884	1433.75	717.883	2	2	7.1.1.1549.27	13	0.4286	43.8553	596.08	528.96	43.8	0.41	519.203	0.5053	0.007
237	3338	43	43	comp27675_c0;orf1	len=244 frame:-3 start:902 end:171 cysteine peroxiredoxin [Dichomitus squalens LYAD-421 SS1]	223	99	99	TLFPDFKIHKPYLR	Acetyl(K)@7	Acetyl(K)@229	missed K-I@7	0.0054085	1816.01	455.01	1816	455.008	4	1	1.1.1.5340.2	12	0.4286	65.7058	348.46	321.51	65.62	0.36	238.185	1	0.0084
238	3347	44	44	comp16732_c0;orf1	len=451 frame:3 start:387 end:1739 septin AspB [Dichomitus squalens LYAD-421 SS1]	28	99	44.31	ANGSPSLQQAAPEHGLSPIIR	Acetyl@N-term; Gln->Ser@8	Acetyl@28; Gln->Ser@35		-0.000281934	2143.1	715.375	2143.1	715.375	3	1	6.1.1.1547.11	12	0.0005	44.9465	686.26	413.38	45.2	0.41	794.945	0.0996	0.0996
239	3367	44	44	comp16732_c0;orf1	len=451 frame:3 start:387 end:1739 septin AspB [Dichomitus squalens LYAD-421 SS1]	207	99	99	QLHTKVNLIPIIAK	Acetyl(K)@5	Acetyl(K)@211	missed K-V@5	0.00188158	1629	544.007	1629	544.007	3	2	1.1.1.5371.5	11	0.4286	67.1532	452.58	386.81	67.06	0.37	305.502	1	0.0772
240	3385	44	44	comp16732_c0;orf1	len=451 frame:3 start:387 end:1739 septin AspB [Dichomitus squalens LYAD-421 SS1]	342	95.7	95.66	LISMGVVQDSTVFK	Acetyl@N-term; Ile->Met@2; Dethiomethyl(M)@4	Acetyl@342; Ile->Met@343		0.0292363	1534.8	768.407	1534.77	768.392	2	1	9.1.1.1889.10	12	0	47.5069	104.97	23.67	47.11	0.64	504.037	0.0135	0.0135
241	3422	45	45	comp29850_c0;orf1	len=909 frame:-3 start:2839 end:113 Zn-dependent exopeptidase [Dichomitus squalens LYAD-421 SS1]	718	22.8	22.75	KLLHKLAR	Lys->Glu@1; Acetyl(K)@5	Lys->Glu@718; Acetyl(K)@722	missed K-L@1; missed K-L@5	-0.00219414	1020.61	511.31	1020.61	511.311	2	1	10.1.1.3218.2	7	0.0011	70.8102	281.79	231.57	70.95	0.37	150.395	1	1
242	3438	46	46	comp28971_c0;orf1	len=380 frame:3 start:3 end:1142 NAD-dependent formate dehydrogenase [Trametes versicolor FP-101664 SS1]	98	31.5	31.51	DLIQKAK	Asp->His@1; Acetyl(K)@5	Asp->His@98; Acetyl(K)@102	missed K-A@5	-0.000119076	878.534	440.274	878.534	440.274	2	1	7.1.1.923.10	7	0.0005	7.43622	901.89	880.24	7.45	0.17	384.019	1	1
243	3474	47	47	comp27084_c0;orf1	len=464 frame:-1 start:1529 end:138 phosphopyruvate hydratase [Trametes versicolor FP-101664 SS1]	23	90.8	82.31	SVTKVHAR	Acetyl@N-term; Acetyl(K)@4	Acetyl@23; Acetyl(K)@26	cleaved M-S@N-term; missed K-V@4	-0.00299256	980.537	491.276	980.54	491.277	2	3	6.1.1.940.16	8	0.0251	9.65357	368.7	356.44	9.67	0.58	245.535	1.0708	1.0708
244	3513	47	47	comp27084_c0;orf1	len=464 frame:-1 start:1529 end:138 phosphopyruvate hydratase [Trametes versicolor FP-101664 SS1]	264	96.9	24.03	IALDVASSEFYK	Tyr->His@11; Acetyl(K)@12	Tyr->His@274; Acetyl(K)@275		-0.0136681	1357.67	679.844	1357.69	679.851	2	2	7.1.1.1782.25	7	0.0005	57.4302	1696.08	670.39	57.68	0.47	650.151	0.033	0.033
245	3514	47	47	comp27084_c0;orf1	len=464 frame:-1 start:1529 end:138 phosphopyruvate hydratase [Trametes versicolor FP-101664 SS1]	264	96.3	79.34	IALDVASSEFYK	Acetyl@N-term; Ala->Ser@2	Acetyl@264; Ala->Ser@265		0.0177045	1399.7	700.86	1399.69	700.851	2	2	7.1.1.1795.21	9	0.0005	58.1793	2039.5	1238.82	58.32	0.35	588.958	0.0396	0.0396
246	3525	47	47	comp27084_c0;orf1	len=464 frame:-1 start:1529 end:138 phosphopyruvate hydratase [Trametes versicolor FP-101664 SS1]	396	99	20.92	SGETENTIIADLVVALGVGQIK	Acetyl@N-term; Glu->Ser@3	Acetyl@396; Glu->Ser@398		-0.00357165	2226.21	743.076	2226.21	743.078	3	1	9.1.1.3227.2	22	0.0004	104.028	577.28	572.4	104.02	0.12	598.542	0.2617	0.2617
247	3543	48	48	comp33178_c0;orf1	len=378 frame:3 start:21 end:1154 glyceraldehyde-3-phosphate dehydrogenase [Ganoderma lucidum] &gt;gi	106	99	18.09	LVVEGKPITVYEEK	Glu->Ser@13; Acetyl(K)@14	Glu->Ser@118; Acetyl(K)@119		-0.0059402	1602.88	535.301	1602.89	535.303	3	1	9.1.1.1697.15	8	0.0008	36.47	243.28	222.78	36.49	0.41	304.028	0.0285	0.0073
248	17604	48	48	comp33178_c0;orf1	len=378 frame:3 start:21 end:1154 glyceraldehyde-3-phosphate dehydrogenase [Ganoderma lucidum] &gt;gi	112	22.9	19.65	PITVYEEK	Acetyl@N-term; Thr->Ala@3	Acetyl@112; Thr->Ala@114	cleaved K-P@N-term	-0.0020293	989.505	495.76	989.507	495.761	2	1	6.1.1.1222.17	8	0.0001	25.9836	1796.27	1772.83	25.96	0.46	671.031	0.0723	0.0538
249	3561.01	48	48	comp33178_c0;orf1	len=378 frame:3 start:21 end:1154 glyceraldehyde-3-phosphate dehydrogenase [Ganoderma lucidum] &gt;gi	207	99	17.59	FGIVEGLMTTVHATTATQR	Acetyl(T)@17; Arg->Orn(R)@19	Acetyl(T)@223		0.0128368	2032.04	678.355	2032.03	678.351	3	1	8.1.1.2245.9	10	0	78.1961	536.6	460.22	78.28	0.29	359.022	0.0269	0.0266
250	3561.01	48	48	comp33178_c0;orf1	len=378 frame:3 start:21 end:1154 glyceraldehyde-3-phosphate dehydrogenase [Ganoderma lucidum] &gt;gi	207	99	17.59	FGIVEGLMTTVHATTATQR	Acetyl(T)@15; Arg->Orn(R)@19	Acetyl(T)@221		0.0128368	2032.04	678.355	2032.03	678.351	3	1	8.1.1.2245.9	10	0	78.1961	536.6	460.22	78.28	0.29	359.022	0.0269	0.0266
251	3576	48	48	comp33178_c0;orf1	len=378 frame:3 start:21 end:1154 glyceraldehyde-3-phosphate dehydrogenase [Ganoderma lucidum] &gt;gi	267	80.1	80.14	LTGLSFR	Acetyl@N-term; Thr->Ala@2	Acetyl@267; Thr->Ala@268		-0.00094873	804.448	403.231	804.449	403.232	2	3	9.1.1.1824.3	8	0.0004	43.8257	1094.42	564.94	43.46	0.47	295.104	0.0662	0.0662
252	3699	51	51	comp34444_c0;orf1	len=1691 frame:2 start:98 end:5170 clathrin heavy chain [Trametes versicolor FP-101664 SS1]	698	51.9	51.88	YSDILGPVK	Acetyl@N-term; Acetyl(K)@9	Acetyl@698; Acetyl(K)@706		0.0205443	1074.58	538.297	1074.56	538.287	2	1	6.1.1.1072.17	5	0.0565	17.2715	152.41	143.28	17.29	0.98	549.299	0.0609	0.0609
253	3737	52	52	comp35160_c0;orf1	len=314 frame:-1 start:1069 end:128 voltage-dependent ion-selective channel [Dichomitus squalens LYAD-421 SS1]	156	69	69.03	GPTFTADTVIGR	Acetyl@N-term; Pro->Gly@2	Acetyl@156; Pro->Gly@157		0.0194665	1235.63	618.824	1235.61	618.815	2	1	8.1.1.1618.11	9	0.0001	41.6159	450.98	230.71	42.21	0.88	360.696	0.028	0.028
254	3761	52	52	comp35160_c0;orf1	len=314 frame:-1 start:1069 end:128 voltage-dependent ion-selective channel [Dichomitus squalens LYAD-421 SS1]	282	40.8	40.78	ASFGLALDTQR	Acetyl@N-term; Ser->Thr@2	Acetyl@282; Ser->Thr@283		0.00885028	1233.64	617.829	1233.64	617.825	2	1	6.1.1.1582.7	6	0.0007	46.9821	324.47	111.6	46.31	1.29	355.463	0.0338	0.0338
255	3766	53	53	comp32531_c0;orf1	len=371 frame:-2 start:2925 end:1813 GroES-like protein [Dichomitus squalens LYAD-421 SS1]	27	99	96.94	AQSLPHPK	Acetyl@N-term	Acetyl@27	cleaved M-A@N-term	-0.0011314	918.491	460.253	918.492	460.253	2	17	6.1.1.1008.14	9	0.0343	13.5553	2457.74	2210.68	13.42	0.46	1065.09	1	0.2867
256	3767	53	53	comp32531_c0;orf1	len=371 frame:-2 start:2925 end:1813 GroES-like protein [Dichomitus squalens LYAD-421 SS1]	27	95.6	95.63	AQSLPHPKSYTAYGFTER	Acetyl@N-term; Acetyl(K)@8	Acetyl@27; Acetyl(K)@34	cleaved M-A@N-term; missed K-S@8	0.000303176	2136.03	713.017	2136.03	713.016	3	1	7.1.1.1799.26	9	0.0153	58.4203	1059.91	979.46	58.37	0.23	839.529	0.1994	0.0871
257	3768	53	53	comp32531_c0;orf1	len=371 frame:-2 start:2925 end:1813 GroES-like protein [Dichomitus squalens LYAD-421 SS1]	27	95.3	76.3	AQSLPHPKSYTAYGFTER	Acetyl@N-term; Deamidated(Q)@2; Acetyl(K)@8	Acetyl@27; Acetyl(K)@34	cleaved M-A@N-term; missed K-S@8	0.0210006	2137.03	713.351	2137.01	713.344	3	2	7.1.1.1804.22	8	0.0018	58.7048	607.79	409.26	58.38	0.58	670.148	0.1144	0.0499
258	3768	53	53	comp32531_c0;orf1	len=371 frame:-2 start:2925 end:1813 GroES-like protein [Dichomitus squalens LYAD-421 SS1]	27	95.3	62.04	AQSLPHPKSYTAYGFTER	Carbamyl@N-term; Acetyl(K)@8	Acetyl(K)@34	cleaved M-A@N-term; missed K-S@8	0.00976722	2137.03	713.351	2137.02	713.348	3	2	7.1.1.1794.24	9	0.0006	58.1266	607.79	303.31	58.38	0.58	662.149	0.1144	0.0499
259	3778	53	53	comp32531_c0;orf1	len=371 frame:-2 start:2925 end:1813 GroES-like protein [Dichomitus squalens LYAD-421 SS1]	91	99	34.96	IPGHEIVGDVVAIPASEK	Carbamidomethyl@N-term; Glu->Ser@17; Acetyl(K)@18	Glu->Ser@107; Acetyl(K)@108		0.00311394	1887.01	630.012	1887.01	630.011	3	1	8.1.1.1791.21	16	0	51.7251	1256.82	1162.73	51.86	0.46	860.526	0.0206	0.0188
260	3823	53	53	comp32531_c0;orf1	len=371 frame:-2 start:2925 end:1813 GroES-like protein [Dichomitus squalens LYAD-421 SS1]	333	93.1	93.09	SHGLKSFVQR	Acetyl(K)@5	Acetyl(K)@337	missed K-S@5	0.0219575	1199.66	400.895	1199.64	400.888	3	1	8.1.1.1379.4	8	0.4286	27.6527	233.65	231.8	27.99	0.76	433.481	1	1
261	3851	55	55	comp29990_c0;orf1	len=433 frame:-3 start:1528 end:230 hypothetical protein TRAVEDRAFT_54134 [Trametes versicolor FP-101664 SS1]	12	99	99	IPTSKLVPYR	Acetyl(K)@5	Acetyl(K)@16	missed K-L@5	-0.00234123	1214.7	608.357	1214.7	608.358	2	1	8.1.1.1633.10	9	0.4286	42.4943	294.02	184.44	42.33	0.59	304.003	1	1
262	3864	55	55	comp29990_c0;orf1	len=433 frame:-3 start:1528 end:230 hypothetical protein TRAVEDRAFT_54134 [Trametes versicolor FP-101664 SS1]	32	21.9	21.87	ILENWLAKR	Glu->Lys@3; Acetyl(K)@8	Glu->Lys@34; Acetyl(K)@39	missed K-R@8	-0.0214198	1182.7	592.358	1182.72	592.369	2	1	10.1.1.3076.3	7	0.0002	63.1199	107.62	101.01	63.13	0.64	414.564	0.0275	0.0095
263	3864	55	55	comp29990_c0;orf1	len=433 frame:-3 start:1528 end:230 hypothetical protein TRAVEDRAFT_54134 [Trametes versicolor FP-101664 SS1]	32	21.9	19.56	ILENWLAKR	Asn->Leu@4; Acetyl(K)@8	Asn->Leu@35; Acetyl(K)@39	missed K-R@8	-0.0101864	1182.7	592.358	1182.71	592.364	2	1	10.1.1.3076.3	7	0.0002	63.1199	107.62	101.01	63.13	0.64	414.564	0.0275	0.0095
264	3859	55	55	comp29990_c0;orf1	len=433 frame:-3 start:1528 end:230 hypothetical protein TRAVEDRAFT_54134 [Trametes versicolor FP-101664 SS1]	32	99	99	ILENWLAKR	Acetyl(K)@8	Acetyl(K)@39	missed K-R@8	-0.000512102	1183.67	592.843	1183.67	592.843	2	6	1.1.1.5287.4	12	0.4286	62.7737	1595.81	1525.89	62.8	0.41	913.106	0.4079	0.141
265	3861	55	55	comp29990_c0;orf1	len=433 frame:-3 start:1528 end:230 hypothetical protein TRAVEDRAFT_54134 [Trametes versicolor FP-101664 SS1]	32	78.1	58.7	ILENWLAKR	Ile->Asn@1; Acetyl(K)@8	Ile->Asn@32; Acetyl(K)@39	missed K-R@8	0.0433906	1184.67	593.344	1184.63	593.322	2	3	10.1.1.3066.2	9	0	62.5336	842.03	785.38	62.65	0.53	749.325	0.2152	0.0744
266	3913	55	55	comp29990_c0;orf1	len=433 frame:-3 start:1528 end:230 hypothetical protein TRAVEDRAFT_54134 [Trametes versicolor FP-101664 SS1]	297	82.3	82.28	WHAPISGTIEKVVK	Acetyl(K)@11	Acetyl(K)@307	missed K-V@11	0.00206072	1605.89	536.304	1605.89	536.303	3	1	8.1.1.1866.5	8	0.4286	56.0868	668.82	648.08	55.95	0.47	702.245	0.5	0.0155
267	3913	55	55	comp29990_c0;orf1	len=433 frame:-3 start:1528 end:230 hypothetical protein TRAVEDRAFT_54134 [Trametes versicolor FP-101664 SS1]	297	82.3	19.74	WHAPISGTIEKVVK	Acetyl(K)@14	Acetyl(K)@310	missed K-V@11	0.00206072	1605.89	536.304	1605.89	536.303	3	1	8.1.1.1866.5	7	0.4286	56.0868	668.82	648.08	55.95	0.47	702.245	0.5	0.0155
268	3997	56	56	comp14329_c0;orf1	len=396 frame:-1 start:1455 end:268 GroES-like protein [Trametes versicolor FP-101664 SS1]	349	17.6	17.57	KLPDFVQDGLIQPLPIK	Acetyl(K)@1; Leu->Ala@2	Acetyl(K)@349; Leu->Ala@350	missed K-L@1	0.0346849	1920.11	641.043	1920.07	641.031	3	1	7.1.1.2161.10	9	0.0003	79.4001	398.47	346.52	79.6	0.35	448.111	0.0338	0.0192
269	4010	57	57	comp35014_c0;orf1	len=249 frame:1 start:34 end:780 glutathione S-transferase [Trametes versicolor FP-101664 SS1]	41	98.7	41.38	LYGIAQSTCTR	Acetyl@N-term; Tyr->His@2; Carbamidomethyl(C)@9	Acetyl@41; Tyr->His@42		-0.0143658	1284.61	643.312	1284.62	643.32	2	2	8.1.1.1304.19	11	0.0003	23.3309	662.62	500.58	23.51	0.41	297.029	0.0363	0.0188
270	4035	57	57	comp35014_c0;orf1	len=249 frame:1 start:34 end:780 glutathione S-transferase [Trametes versicolor FP-101664 SS1]	109	99	99	YLAIKYGGLGTLIPAPDDTHK	Acetyl(K)@5	Acetyl(K)@113	missed K-Y@5	0.00497172	2284.22	762.412	2284.21	762.411	3	1	1.1.1.5651.3	13	0.4286	80.4862	538.52	458.31	80.61	0.47	682.233	1	0.0098
271	4059	57	57	comp35014_c0;orf1	len=249 frame:1 start:34 end:780 glutathione S-transferase [Trametes versicolor FP-101664 SS1]	191	99	99	YKYLAGDEVTLADLFHLPYGNLLK	Acetyl(K)@2	Acetyl(K)@192	missed K-Y@2	0.00163747	2794.46	932.494	2794.46	932.493	3	1	1.1.1.6916.2	13	0.4286	102.645	437.3	436.67	102.63	0.13	217.487	0.5	0.0396
272	4059	57	57	comp35014_c0;orf1	len=249 frame:1 start:34 end:780 glutathione S-transferase [Trametes versicolor FP-101664 SS1]	191	99	31.79	YKYLAGDEVTLADLFHLPYGNLLK	Acetyl@N-term	Acetyl@191	missed K-Y@2	0.00163747	2794.46	932.494	2794.46	932.493	3	1	1.1.1.6916.2	13	0.1812	102.645	437.3	436.67	102.63	0.13	217.487	0.5	0.0396
273	4065	57	57	comp35014_c0;orf1	len=249 frame:1 start:34 end:780 glutathione S-transferase [Trametes versicolor FP-101664 SS1]	213	92.3	65.44	LKVQGYDYLESGKYPNVTR	Leu->Gln@1; Acetyl(K)@2	Leu->Gln@213; Acetyl(K)@214	cleaved L-L@N-term; missed K-V@2; missed K-Y@13	-0.0192907	2286.11	763.043	2286.13	763.05	3	1	6.1.1.1493.24	11	0	41.8119	723.25	311.91	41.58	0.29	390.018	0.3333	0.0101
274	4065	57	57	comp35014_c0;orf1	len=249 frame:1 start:34 end:780 glutathione S-transferase [Trametes versicolor FP-101664 SS1]	213	92.3	60.32	LKVQGYDYLESGKYPNVTR	Acetyl(K)@2; Val->Asn@3	Acetyl(K)@214; Val->Asn@215	cleaved L-L@N-term; missed K-V@2; missed K-Y@13	-0.0192907	2286.11	763.043	2286.13	763.05	3	1	6.1.1.1493.24	11	0	41.8119	723.25	311.91	41.58	0.29	390.018	0.3333	0.0101
275	4137	59	59	comp14443_c0;orf1	len=699 frame:-3 start:2791 end:695 transketolase [Dichomitus squalens LYAD-421 SS1]	255	54.1	54.05	EKSKPTLIR	Acetyl(K)@2; Acetyl(K)@4	Acetyl(K)@256; Acetyl(K)@258	missed K-S@2	-0.00186829	1154.66	385.895	1154.67	385.896	3	1	7.1.1.1295.4	6	0.1837	28.9958	648.66	639.8	28.93	0.53	265.096	0.5	0.2306
276	4137	59	59	comp14443_c0;orf1	len=699 frame:-3 start:2791 end:695 transketolase [Dichomitus squalens LYAD-421 SS1]	255	54.1	31.37	EKSKPTLIR	Acetyl@N-term; Acetyl(K)@4	Acetyl@255; Acetyl(K)@258	missed K-S@2	-0.0018683	1154.66	385.895	1154.67	385.896	3	1	7.1.1.1295.4	6	0.0562	28.9958	648.66	639.8	28.93	0.53	265.096	0.5	0.2306
277	4190	60	60	comp22429_c0;orf1	len=404 frame:1 start:52 end:1263 60S ribosomal protein L3 [Dichomitus squalens LYAD-421 SS1]	370	99	99	VQLKFIDTSSK	Acetyl(K)@4	Acetyl(K)@373	missed K-F@4	-0.00245921	1306.71	654.363	1306.71	654.364	2	1	8.1.1.1779.28	9	0.4286	51.0397	319.08	281.26	50.99	0.99	388.081	1	0.095
278	4216	61	61	comp21452_c0;orf1	len=1243 frame:2 start:2 end:3730 TIP120-domain-containing protein [Dichomitus squalens LYAD-421 SS1]	978	19.2	19.19	LSTTHPAR	Acetyl@N-term	Acetyl@978		-0.00753199	923.475	462.745	923.482	462.749	2	1	6.1.1.1189.11	5	0.1812	24.0571	1449.49	862.25	24.27	0.41	681.647	1	1
279	4292	64	64	comp32489_c0;orf1	len=480 frame:1 start:103 end:1542 phosphoglycerate mutase-like protein [Trametes versicolor FP-101664 SS1]	31	99	99	SHHDVLGAVILAR	Acetyl@N-term	Acetyl@31	cleaved M-S@N-term	-0.000440427	1428.78	477.268	1428.78	477.269	3	14	8.1.1.1784.4	17	0.061	51.2914	7631.18	6304.69	51.22	0.47	4007.66	0.8813	0.8813
280	4294	64	64	comp32489_c0;orf1	len=480 frame:1 start:103 end:1542 phosphoglycerate mutase-like protein [Trametes versicolor FP-101664 SS1]	31	34.1	34.12	SHHDVLGAVILAR	Acetyl@N-term; Val->Met@5	Acetyl@31; Val->Met@35	cleaved M-S@N-term	0.0226782	1460.78	487.933	1460.76	487.926	3	1	8.1.1.1781.7	7	0.0002	51.128	266.31	252.15	51.11	0.41	299.528	0.0308	0.0308
281	4294	64	64	comp32489_c0;orf1	len=480 frame:1 start:103 end:1542 phosphoglycerate mutase-like protein [Trametes versicolor FP-101664 SS1]	31	34.1	34.12	SHHDVLGAVILAR	Acetyl@N-term; Val->Met@9	Acetyl@31; Val->Met@39	cleaved M-S@N-term	0.0226782	1460.78	487.933	1460.76	487.926	3	1	8.1.1.1781.7	7	0.0002	51.128	266.31	252.15	51.11	0.41	299.528	0.0308	0.0308
282	4293	64	64	comp32489_c0;orf1	len=480 frame:1 start:103 end:1542 phosphoglycerate mutase-like protein [Trametes versicolor FP-101664 SS1]	31	96.6	96.63	SHHDVLGAVILAR	Acetyl@N-term; Carbamidomethyl(H)@2	Acetyl@31	cleaved M-S@N-term	-0.00685728	1485.8	496.273	1485.81	496.276	3	1	8.1.1.1759.5	10	0.0001	49.83	247.61	231	49.93	0.7	330.088	0.0286	0.0286
283	4293	64	64	comp32489_c0;orf1	len=480 frame:1 start:103 end:1542 phosphoglycerate mutase-like protein [Trametes versicolor FP-101664 SS1]	31	96.6	18.39	SHHDVLGAVILAR	Acetyl@N-term; Carbamidomethyl(H)@3	Acetyl@31	cleaved M-S@N-term	-0.00685728	1485.8	496.273	1485.81	496.276	3	1	8.1.1.1759.5	9	0.0001	49.83	247.61	231	49.93	0.7	330.088	0.0286	0.0286
284	4301.01	64	64	comp32489_c0;orf1	len=480 frame:1 start:103 end:1542 phosphoglycerate mutase-like protein [Trametes versicolor FP-101664 SS1]	94	76	17.28	GIHSDLVDLHEVAVR	Acetyl@N-term; Leu->Lys@6	Acetyl@94; Leu->Lys@99		-0.00780929	1715.89	429.979	1715.9	429.981	4	1	8.1.1.1677.4	7	0.0002	45.0401	217.63	167.32	45.2	0.18	321.597	0.0142	0.0075
285	4301.01	64	64	comp32489_c0;orf1	len=480 frame:1 start:103 end:1542 phosphoglycerate mutase-like protein [Trametes versicolor FP-101664 SS1]	94	76	16.72	GIHSDLVDLHEVAVR	Acetyl@N-term; Ile->Lys@2	Acetyl@94; Ile->Lys@95		-0.00780929	1715.89	429.979	1715.9	429.981	4	1	8.1.1.1677.4	7	0.0001	45.0401	217.63	167.32	45.2	0.18	321.597	0.0142	0.0075
286	4333	64	64	comp32489_c0;orf1	len=480 frame:1 start:103 end:1542 phosphoglycerate mutase-like protein [Trametes versicolor FP-101664 SS1]	362	22.2	22.19	TIHVFKHR	Acetyl(K)@6	Acetyl(K)@367	missed K-H@6	-0.00120006	1078.6	360.541	1078.6	360.542	3	1	8.1.1.1091.2	5	0.4286	10.9498	179.97	179.9	11	0.29	327.5	1	0.0563
287	4341	65	65	comp30897_c0;orf1	len=843 frame:3 start:1836 end:4364 metallopeptidase MepB [Dichomitus squalens LYAD-421 SS1]	179	99	98.67	WTHTPEEVLTLVK	Acetyl@N-term; Thr->Val@2	Acetyl@179; Thr->Val@180		0.000976937	1591.86	531.628	1591.86	531.628	3	3	9.1.1.2307.4	12	0.0004	71.8211	846.57	567.41	71.7	0.41	801.633	0.4343	0.4343
288	4374	66	66	comp25934_c0;orf2	len=297 frame:-3 start:1808 end:918 hypothetical protein DICSQDRAFT_154683 [Dichomitus squalens LYAD-421 SS1]	83	99	99	NLLSVAYKNVIGAR	Acetyl(K)@8	Acetyl(K)@90	missed K-N@8	0.00198799	1558.89	520.636	1558.88	520.635	3	3	1.1.1.5750.2	15	0.4286	84.4338	1021.41	728.34	84.55	0.25	578.145	1	0.0285
289	4411	66	66	comp25934_c0;orf2	len=297 frame:-3 start:1808 end:918 hypothetical protein DICSQDRAFT_154683 [Dichomitus squalens LYAD-421 SS1]	195	98.4	98.36	ASDVAVTNLPPTHPIR	Acetyl@N-term; Ala->Thr@5	Acetyl@195; Ala->Thr@199	cleaved A-A@N-term	0.0189931	1758.95	587.322	1758.93	587.316	3	1	6.1.1.1367.20	11	0	34.4325	501.29	370.73	34.05	0.64	740.54	1	0.0695
290	4422	67	67	comp32139_c0;orf1	len=617 frame:2 start:923 end:2773 alcohol oxidase [Dichomitus squalens LYAD-421 SS1]	19	93.4	85.63	AATIDDVK	Acetyl@N-term	Acetyl@19	cleaved M-A@N-term	0.000344161	873.445	437.73	873.444	437.729	2	2	5.1.1.1276.3	8	0.0326	25.3709	536.58	413.71	25.29	0.47	177.704	1	0.205
291	4421	67	67	comp32139_c0;orf1	len=617 frame:2 start:923 end:2773 alcohol oxidase [Dichomitus squalens LYAD-421 SS1]	19	97.1	97.09	AATIDDVKDK	Acetyl@N-term	Acetyl@19	cleaved M-A@N-term; missed K-D@8	-0.000161156	1116.57	559.29	1116.57	559.29	2	4	5.1.1.1171.7	14	0.0326	19.4979	2080.68	1941.01	19.45	0.35	903.32	1	0.795
292	4434.01	67	67	comp32139_c0;orf1	len=617 frame:2 start:923 end:2773 alcohol oxidase [Dichomitus squalens LYAD-421 SS1]	212	66.8	46.1	PSNGQTHGVYFAPITYDPETHTR	Acetyl@N-term; Phe->Tyr@11	Acetyl@212; Phe->Tyr@222	cleaved R-P@N-term	-0.00539053	2645.21	662.31	2645.21	662.311	4	2	6.1.1.1630.23	9	0.0006	49.7844	1085.32	917.52	49.69	0.29	631.553	0.0571	0.0571
293	4434.01	67	67	comp32139_c0;orf1	len=617 frame:2 start:923 end:2773 alcohol oxidase [Dichomitus squalens LYAD-421 SS1]	212	66.8	39.06	PSNGQTHGVYFAPITYDPETHTR	Acetyl@N-term; Oxidation(H)@7	Acetyl@212	cleaved R-P@N-term	-0.00539053	2645.21	662.31	2645.21	662.311	4	1	6.1.1.1630.23	9	0.0003	49.7844	1085.32	917.52	49.69	0.29	631.553	0.0571	0.0571
294	4434.01	67	67	comp32139_c0;orf1	len=617 frame:2 start:923 end:2773 alcohol oxidase [Dichomitus squalens LYAD-421 SS1]	212	66.8	34.62	PSNGQTHGVYFAPITYDPETHTR	Acetyl@N-term; Oxidation(P)@13	Acetyl@212; Oxidation(P)@224	cleaved R-P@N-term	-0.00102185	2645.21	662.311	2645.21	662.311	4	1	7.1.1.1649.25	8	0.0007	49.6558	773.25	609.07	49.55	0.35	709.244	0.0407	0.0407
295	4434.01	67	67	comp32139_c0;orf1	len=617 frame:2 start:923 end:2773 alcohol oxidase [Dichomitus squalens LYAD-421 SS1]	212	66.8	18.86	PSNGQTHGVYFAPITYDPETHTR	Acetyl@N-term; Ala->Ser@12	Acetyl@212; Ala->Ser@223	cleaved R-P@N-term	-0.00102185	2645.21	662.311	2645.21	662.311	4	1	7.1.1.1649.25	8	0.0003	49.6558	773.25	609.07	49.55	0.35	709.244	0.0407	0.0407
296	4434.01	67	67	comp32139_c0;orf1	len=617 frame:2 start:923 end:2773 alcohol oxidase [Dichomitus squalens LYAD-421 SS1]	212	66.8	15.25	PSNGQTHGVYFAPITYDPETHTR	Acetyl@N-term; Oxidation(Y)@10	Acetyl@212; Oxidation(Y)@221	cleaved R-P@N-term	-0.00539053	2645.21	662.31	2645.21	662.311	4	2	6.1.1.1630.23	9	0.0001	49.7844	1085.32	917.52	49.69	0.29	631.553	0.0571	0.0571
297	4519	69	69	comp17218_c0;orf1	len=307 frame:2 start:2 end:922 40S ribosomal protein S3 [Trametes versicolor FP-101664 SS1]	247	99	63.95	KPLPDSVQILEPPLDK	Acetyl(K)@1; Leu->Lys@3	Acetyl(K)@247; Leu->Lys@249		0.00197244	1845.03	616.016	1845.02	616.016	3	1	6.1.1.1740.6	12	0.0004	56.1889	1310.82	305.45	56.87	0.65	548.229	0.1156	0.1045
298	17075	70	70	comp33701_c0;orf1	len=1486 frame:-1 start:4843 end:386 glycoside hydrolase family 13 protein [Trametes versicolor FP-101664 SS1]	744	28.5	19.2	GSITPIK	Acetyl@N-term	Acetyl@744		0.00803772	756.446	379.23	756.438	379.226	2	1	6.1.1.1210.3	5	0.1812	25.271	428.32	269.92	25.38	0.41	318.889	1	1
299	4578	71	71	comp34898_c0;orf1	len=369 frame:3 start:1806 end:2912 sorbose reductase sou1 [Dichomitus squalens LYAD-421 SS1]	119	95	79.73	GLGLEMALALVEAGAR	Acetyl@N-term; Gly->Glu@3	Acetyl@119; Gly->Glu@121		0.00312095	1683.89	562.304	1683.89	562.303	3	3	9.1.1.2417.4	9	0.0002	78.2549	412.29	302.44	78.35	0.35	446.186	0.0162	0.0152
300	4587	71	71	comp34898_c0;orf1	len=369 frame:3 start:1806 end:2912 sorbose reductase sou1 [Dichomitus squalens LYAD-421 SS1]	162	99	55.16	TGTTGPGNLEYISADVR	Acetyl@N-term; Thr->Val@3	Acetyl@162; Thr->Val@164		0.00159361	1789.89	597.636	1789.88	597.635	3	1	6.1.1.1688.8	10	0.0005	53.1494	1858.17	1450.85	53.31	0.53	875.061	0.2025	0.1825
301	4606	71	71	comp34898_c0;orf1	len=369 frame:3 start:1806 end:2912 sorbose reductase sou1 [Dichomitus squalens LYAD-421 SS1]	297	99	99	VNTISPGYMETKLIGLR	Carbamidomethyl@N-term; Acetyl(K)@12	Acetyl(K)@308	missed K-L@12	-0.00198294	1990.05	664.359	1990.06	664.359	3	2	8.1.1.2338.7	14	0.009	83.6093	532.6	524.74	83.64	0.41	420.514	0.0059	0.0057
302	4603	71	71	comp34898_c0;orf1	len=369 frame:3 start:1806 end:2912 sorbose reductase sou1 [Dichomitus squalens LYAD-421 SS1]	297	99	99	VNTISPGYMETKLIGLR	Acetyl(K)@12	Acetyl(K)@308	missed K-L@12	0.00111848	1933.04	645.352	1933.03	645.352	3	11	8.1.1.2331.4	19	0.4286	83.1976	4593.51	3406.99	83.3	0.29	2780.21	0.0512	0.0495
303	4604	71	71	comp34898_c0;orf1	len=369 frame:3 start:1806 end:2912 sorbose reductase sou1 [Dichomitus squalens LYAD-421 SS1]	297	99	99	VNTISPGYMETKLIGLR	Oxidation(M)@9; Acetyl(K)@12	Acetyl(K)@308	missed K-L@12	0.0107273	1949.04	650.687	1949.03	650.684	3	9	9.1.1.2186.8	15	0.0756	64.7754	1781.99	1706.42	64.86	0.53	1421.37	0.0199	0.0192
304	4604	71	71	comp34898_c0;orf1	len=369 frame:3 start:1806 end:2912 sorbose reductase sou1 [Dichomitus squalens LYAD-421 SS1]	297	99	42.19	VNTISPGYMETKLIGLR	Val->Tyr@1; Dethiomethyl(M)@9; Acetyl(K)@12	Val->Tyr@297; Acetyl(K)@308	missed K-L@12	0.00333471	1949.03	975.522	1949.03	975.52	2	1	8.1.1.2006.24	10	0	64.2806	709.76	438.72	64.52	0.35	420.614	0.0079	0.0077
305	4604	71	71	comp34898_c0;orf1	len=369 frame:3 start:1806 end:2912 sorbose reductase sou1 [Dichomitus squalens LYAD-421 SS1]	297	99	18.86	VNTISPGYMETKLIGLR	Oxidation(P)@6; Acetyl(K)@12	Oxidation(P)@302; Acetyl(K)@308	missed K-L@12	-3.61163e-05	1949.03	975.522	1949.03	975.522	2	2	8.1.1.2006.24	8	0.0039	64.2806	709.76	438.72	64.52	0.35	420.614	0.0079	0.0077
306	4611	71	71	comp34898_c0;orf1	len=369 frame:3 start:1806 end:2912 sorbose reductase sou1 [Dichomitus squalens LYAD-421 SS1]	297	41.4	41.43	VNTISPGYMETKLIGLR	Deamidated(N)@2; Oxidation(M)@9; Acetyl(K)@12	Acetyl(K)@308	missed K-L@12	0.0207757	1950.03	651.019	1950.01	651.012	3	1	7.1.1.1911.11	7	0.0128	64.9046	819.27	294.4	64.59	0.7	444.075	0.0091	0.0088
307	4608	71	71	comp34898_c0;orf1	len=369 frame:3 start:1806 end:2912 sorbose reductase sou1 [Dichomitus squalens LYAD-421 SS1]	297	97.1	73.58	VNTISPGYMETKLIGLR	Gly->Asn@7; Acetyl(K)@12	Gly->Asn@303; Acetyl(K)@308	missed K-L@12	0.00395796	1990.06	664.361	1990.06	664.359	3	9	7.1.1.1655.14	9	0.0013	49.9994	3018.5	2924.99	50.08	0.35	1256.72	0.0337	0.0325
308	4608	71	71	comp34898_c0;orf1	len=369 frame:3 start:1806 end:2912 sorbose reductase sou1 [Dichomitus squalens LYAD-421 SS1]	297	97.1	60.52	VNTISPGYMETKLIGLR	Carbamidomethyl(S)@5; Acetyl(K)@12	Acetyl(K)@308	missed K-L@12	0.00736622	1990.06	664.362	1990.06	664.359	3	9	7.1.1.1660.21	9	0.0004	50.2912	3018.5	1132.75	50.08	0.35	998.61	0.0337	0.0325
309	4608	71	71	comp34898_c0;orf1	len=369 frame:3 start:1806 end:2912 sorbose reductase sou1 [Dichomitus squalens LYAD-421 SS1]	297	97.1	60.52	VNTISPGYMETKLIGLR	Carbamidomethyl(Y)@8; Acetyl(K)@12	Acetyl(K)@308	missed K-L@12	0.00736622	1990.06	664.362	1990.06	664.359	3	9	7.1.1.1660.21	9	0.0004	50.2912	3018.5	1132.75	50.08	0.35	998.61	0.0337	0.0325
310	4608	71	71	comp34898_c0;orf1	len=369 frame:3 start:1806 end:2912 sorbose reductase sou1 [Dichomitus squalens LYAD-421 SS1]	297	97.1	28.83	VNTISPGYMETKLIGLR	Ser->Gln@5; Oxidation(M)@9; Acetyl(K)@12	Ser->Gln@301; Acetyl(K)@308	missed K-L@12	0.00497925	1990.06	664.361	1990.06	664.359	3	8	8.1.1.1768.15	9	0.0002	50.3743	9997.42	5245.19	50.17	0.29	2946.78	0.1115	0.1078
311	4608.01	71	71	comp34898_c0;orf1	len=369 frame:3 start:1806 end:2912 sorbose reductase sou1 [Dichomitus squalens LYAD-421 SS1]	297	97.1	5.231	VNTISPGYMETKLIGLR	Carbamidomethyl(E)@10; Acetyl(K)@12	Acetyl(K)@308	missed K-L@12	-0.00173501	1990.05	664.359	1990.06	664.359	3	3	10.1.1.2852.5	8	0.0008	50.6517	2229.61	1163.78	50.9	0.36	456.072	0.0249	0.024
312	4608.01	71	71	comp34898_c0;orf1	len=369 frame:3 start:1806 end:2912 sorbose reductase sou1 [Dichomitus squalens LYAD-421 SS1]	297	97.1	10.27	VNTISPGYMETKLIGLR	Carbamidomethyl(T)@3; Acetyl(K)@12	Acetyl(K)@308	missed K-L@12	-0.00316756	1990.05	664.358	1990.06	664.359	3	4	9.1.1.1948.5	9	0.0004	50.9694	2137.4	910.32	50.8	0.24	807.519	0.0238	0.023
313	4610	71	71	comp34898_c0;orf1	len=369 frame:3 start:1806 end:2912 sorbose reductase sou1 [Dichomitus squalens LYAD-421 SS1]	297	78	78.02	VNTISPGYMETKLIGLR	Gly->Asp@7; Acetyl(K)@12	Gly->Asp@303; Acetyl(K)@308	missed K-L@12	-0.00220127	1991.04	664.687	1991.04	664.687	3	1	8.1.1.1914.12	9	0.0006	58.9099	850.26	846.71	58.87	0.35	531.001	0.0095	0.0092
314	4610	71	71	comp34898_c0;orf1	len=369 frame:3 start:1806 end:2912 sorbose reductase sou1 [Dichomitus squalens LYAD-421 SS1]	297	78	58.3	VNTISPGYMETKLIGLR	Ser->Glu@5; Oxidation(M)@9; Acetyl(K)@12	Ser->Glu@301; Acetyl(K)@308	missed K-L@12	-0.00220127	1991.04	664.687	1991.04	664.687	3	1	8.1.1.1914.12	9	0.0002	58.9099	850.26	846.71	58.87	0.35	531.001	0.0095	0.0092
315	4612	71	71	comp34898_c0;orf1	len=369 frame:3 start:1806 end:2912 sorbose reductase sou1 [Dichomitus squalens LYAD-421 SS1]	297	19.8	19.83	VNTISPGYMETKLIGLR	Carbamidomethyl@N-term; Gly->Asn@7; Acetyl(K)@12	Gly->Asn@303; Acetyl(K)@308	missed K-L@12	-0.00369902	2047.07	683.365	2047.08	683.366	3	1	8.1.1.1773.19	9	0	50.6772	1022.45	955.17	50.64	0.23	979.349	0.0114	0.011
316	4612	71	71	comp34898_c0;orf1	len=369 frame:3 start:1806 end:2912 sorbose reductase sou1 [Dichomitus squalens LYAD-421 SS1]	297	19.8	17.74	VNTISPGYMETKLIGLR	Carbamidomethyl@N-term; Carbamidomethyl(Y)@8; Acetyl(K)@12	Acetyl(K)@308	missed K-L@12	-0.00369902	2047.07	683.365	2047.08	683.366	3	1	8.1.1.1773.19	9	0	50.6772	1022.45	955.17	50.64	0.23	979.349	0.0114	0.011
317	4612	71	71	comp34898_c0;orf1	len=369 frame:3 start:1806 end:2912 sorbose reductase sou1 [Dichomitus squalens LYAD-421 SS1]	297	19.8	17.74	VNTISPGYMETKLIGLR	Carbamidomethyl@N-term; Carbamidomethyl(S)@5; Acetyl(K)@12	Acetyl(K)@308	missed K-L@12	-0.00369902	2047.07	683.365	2047.08	683.366	3	1	8.1.1.1773.19	9	0	50.6772	1022.45	955.17	50.64	0.23	979.349	0.0114	0.011
318	4635	72	72	comp34340_c0;orf1	len=579 frame:-3 start:6522 end:4786 malate synthase [Dichomitus squalens LYAD-421 SS1]	433	95.6	93	VAAADLLNTK	Acetyl(K)@10	Acetyl(K)@442		0.00165174	1056.58	529.299	1056.58	529.298	2	5	6.1.1.1556.5	7	0.4286	45.4485	616.1	572.63	45.32	0.7	574.896	0.1058	0.1058
319	4708	75	75	comp28917_c1;orf3	len=640 frame:3 start:6288 end:8207 hypothetical protein TRAVEDRAFT_25762 [Trametes versicolor FP-101664 SS1]	9	97.7	97.71	SAASLPFTDK	Acetyl@N-term	Acetyl@9	cleaved M-S@N-term	-0.0034374	1077.53	539.773	1077.53	539.774	2	2	6.1.1.1620.5	10	0.047	49.1753	732.3	674.97	49.1	0.81	598.094	1	1
320	4894	82	82	comp34517_c0;orf1	len=329 frame:1 start:166 end:1152 predicted protein [Fibroporia radiculosa]	77	25.7	25.73	SLFTKTDVVK	Acetyl(K)@5	Acetyl(K)@81	missed K-T@5	-0.000279957	1178.65	590.335	1178.65	590.335	2	1	7.1.1.1641.19	6	0.4286	49.1791	536.94	528.33	49.2	0.64	527.265	1	1
321	4917	82	82	comp34517_c0;orf1	len=329 frame:1 start:166 end:1152 predicted protein [Fibroporia radiculosa]	283	99	99	FALGLSHALGHKLGAR	Acetyl(K)@12	Acetyl(K)@294	missed K-L@12	0.000692808	1688.95	423.244	1688.95	423.244	4	6	1.1.1.5207.2	14	0.4286	59.0164	1139.62	1109.33	59.03	0.32	428.468	1	0.3365
322	4971	84	84	comp25272_c0;orf1	len=523 frame:3 start:51 end:1619 disulfide isomerase [Dichomitus squalens LYAD-421 SS1]	134	65.8	65.8	KADGIISYMIK	Acetyl(K)@1	Acetyl(K)@134	missed K-A@1	-0.0097191	1279.67	640.845	1279.68	640.85	2	1	7.1.1.1846.22	6	0.4286	61.1318	225.05	89.89	60.81	0.87	451.874	0.5	0.0395
323	4971	84	84	comp25272_c0;orf1	len=523 frame:3 start:51 end:1619 disulfide isomerase [Dichomitus squalens LYAD-421 SS1]	134	65.8	31.18	KADGIISYMIK	Acetyl@N-term	Acetyl@134	missed K-A@1	-0.0097191	1279.67	640.845	1279.68	640.85	2	1	7.1.1.1846.22	6	0.1812	61.1318	225.05	89.89	60.81	0.87	451.874	0.5	0.0395
324	4977	84	84	comp25272_c0;orf1	len=523 frame:3 start:51 end:1619 disulfide isomerase [Dichomitus squalens LYAD-421 SS1]	205	99	36.88	LAEAAGVTPPAIIVYR	Acetyl@N-term; Glu->Ser@3	Acetyl@205; Glu->Ser@207		0.000225159	1639.93	547.651	1639.93	547.651	3	1	8.1.1.1968.11	10	0.0005	62.0363	1732.55	450.67	61.67	0.47	600.157	0.3142	0.3142
325	4987	84	84	comp25272_c0;orf1	len=523 frame:3 start:51 end:1619 disulfide isomerase [Dichomitus squalens LYAD-421 SS1]	325	59.8	59.75	WPSFVIQDLQK	Acetyl@N-term; Pro->Pyrrolidinone(P)@2	Acetyl@325		-0.0037601	1371.71	686.865	1371.72	686.867	2	1	9.1.1.2485.3	10	0	81.9574	356.12	355.93	81.91	0.42	333.574	0.2453	0.2453
326	4987	84	84	comp25272_c0;orf1	len=523 frame:3 start:51 end:1619 disulfide isomerase [Dichomitus squalens LYAD-421 SS1]	325	59.8	40.31	WPSFVIQDLQK	Acetyl@N-term; Ser->Gly@3	Acetyl@325; Ser->Gly@327		-0.0037601	1371.71	686.865	1371.72	686.867	2	1	9.1.1.2485.3	9	0.0004	81.9574	356.12	355.93	81.91	0.42	333.574	0.2453	0.2453
327	5012	85	85	comp25526_c0;orf1	len=470 frame:2 start:2 end:1411 S-adenosyl-L-homocysteine hydrolase [Dichomitus squalens LYAD-421 SS1]	243	21.4	21.38	ATDVMLAGK	Acetyl@N-term	Acetyl@243		-0.00813302	946.471	474.243	946.479	474.247	2	2	6.1.1.1068.13	6	0.1812	17.0387	544.49	488.21	16.77	1.09	376.219	0.0158	0.0158
328	5065	87	87	comp14480_c0;orf1	len=295 frame:-3 start:1135 end:251 short-chain dehydrogenase/reductase SDR [Dichomitus squalens LYAD-421 SS1]	138	21	20.98	VHVRAPFR	Acetyl@N-term	Acetyl@138	missed R-A@4	-0.00827133	1022.57	512.292	1022.58	512.296	2	1	8.1.1.2208.2	3	0.1812	76.014	179.44	136.91	76.13	0.52	170.244	1	1
329	5086	88	88	comp29163_c0;orf1	len=607 frame:3 start:156 end:1976 dihydroxy-acid and 6-phosphogluconate dehydratase [Dichomitus squalens LYAD-421 SS1]	230	43	42.96	LDVVRH	Acetyl@N-term; Asp->Lys@2	Acetyl@230; Asp->Lys@231	cleaved H-S@C-term; missed R-H@5	-0.0125516	792.484	397.25	792.497	397.256	2	1	7.1.1.933.3	7	0	8.00018	1119.32	450.53	8.16	0.17	265.607	1	1
330	5087	88	88	comp29163_c0;orf1	len=607 frame:3 start:156 end:1976 dihydroxy-acid and 6-phosphogluconate dehydratase [Dichomitus squalens LYAD-421 SS1]	286	99	99	YLKHLLEIDLKPR	Acetyl(K)@3	Acetyl(K)@288	missed K-H@3	0.00310951	1678.98	560.667	1678.98	560.666	3	1	1.1.1.5274.5	12	0.4286	62.0367	76.76	76.48	62.04	0.47	221.687	0.5	0.0263
331	5087	88	88	comp29163_c0;orf1	len=607 frame:3 start:156 end:1976 dihydroxy-acid and 6-phosphogluconate dehydratase [Dichomitus squalens LYAD-421 SS1]	286	99	31.79	YLKHLLEIDLKPR	Acetyl@N-term	Acetyl@286	missed K-H@3	0.00310951	1678.98	560.667	1678.98	560.666	3	1	1.1.1.5274.5	12	0.1812	62.0367	76.76	76.48	62.04	0.47	221.687	0.5	0.0263
332	5104	88	88	comp29163_c0;orf1	len=607 frame:3 start:156 end:1976 dihydroxy-acid and 6-phosphogluconate dehydratase [Dichomitus squalens LYAD-421 SS1]	445	34.7	34.66	ITGKEGLRFEGVAK	Glu->Met@5; Acetyl(K)@14	Glu->Met@449; Acetyl(K)@458	missed K-E@4; missed R-F@8	-0.0217304	1547.83	774.921	1547.85	774.932	2	1	9.1.1.2199.9	8	0.0001	65.5567	667.71	630.58	65.33	0.59	696.026	1	1
333	5112	89	89	comp35342_c0;orf1	len=314 frame:-3 start:1090 end:149 40S ribosomal protein S4 [Dichomitus squalens LYAD-421 SS1]	48	30.3	30.28	KTINMAR	Acetyl(K)@1	Acetyl(K)@48	missed K-T@1	0.00568618	874.475	438.245	874.469	438.242	2	1	6.1.1.913.16	5	0.4286	8.07332	575.93	187.55	8.45	0.58	248.098	0.5	0.5
334	5112	89	89	comp35342_c0;orf1	len=314 frame:-3 start:1090 end:149 40S ribosomal protein S4 [Dichomitus squalens LYAD-421 SS1]	48	30.3	18.91	KTINMAR	Acetyl@N-term	Acetyl@48	missed K-T@1	0.00568618	874.475	438.245	874.469	438.242	2	1	6.1.1.913.16	5	0.1812	8.07332	575.93	187.55	8.45	0.58	248.098	0.5	0.5
335	5143	90	90	comp14250_c0;orf1	len=362 frame:3 start:132 end:1217 GroES-like protein [Dichomitus squalens LYAD-421 SS1]	74	36.6	36.58	FPLIPGHEAIGR	Acetyl@N-term; Oxidation(P)@2	Acetyl@74; Oxidation(P)@75		-0.0045697	1363.72	455.581	1363.72	455.582	3	1	9.1.1.1916.5	7	0.0014	49.0616	540.08	161.42	48.52	0.53	271.532	0.0414	0.0414
336	5274	94	94	comp33409_c0;orf1	len=364 frame:-1 start:1454 end:363 NAD-P-binding protein [Trametes versicolor FP-101664 SS1]	265	97.1	97.09	GTLVSVGNASGAVEPIAPLK	Acetyl@N-term; Octanoyl(T)@2	Acetyl@265; Octanoyl(T)@266		0.0128212	2047.17	683.397	2047.16	683.393	3	1	7.1.1.1736.20	17	0	54.7452	439.96	433.73	54.75	0.41	898.259	0.0665	0.0332
337	5357	97	97	comp27255_c0;orf1	len=368 frame:3 start:207 end:1310 60S ribosomal protein L4/L1/L2 [Dichomitus squalens LYAD-421 SS1]	311	99	99	NPLVNKSVLFR	Acetyl(K)@6	Acetyl(K)@316	missed K-S@6	0.0107619	1327.77	664.893	1327.76	664.888	2	1	10.1.1.3147.4	10	0.4286	67.0395	400.88	276.15	66.76	0.59	283.48	1	1
338	5359	97	97	comp27255_c0;orf1	len=368 frame:3 start:207 end:1310 60S ribosomal protein L4/L1/L2 [Dichomitus squalens LYAD-421 SS1]	328	22.9	22.86	TLRRQELLKQERVK	Acetyl@N-term; Arg->Asn@4	Acetyl@328; Arg->Asn@331	missed R-R@3; missed R-Q@4; missed K-Q@9; missed R-V@12	-0.0235605	1796	599.675	1796.03	599.683	3	1	7.1.1.2244.2	8	0.0002	84.1521	875.86	764.15	84.2	0.23	392.161	0.5	0.5
339	5359	97	97	comp27255_c0;orf1	len=368 frame:3 start:207 end:1310 60S ribosomal protein L4/L1/L2 [Dichomitus squalens LYAD-421 SS1]	328	22.9	22.86	TLRRQELLKQERVK	Acetyl@N-term; Arg->Asn@3	Acetyl@328; Arg->Asn@330	missed R-R@3; missed R-Q@4; missed K-Q@9; missed R-V@12	-0.0235605	1796	599.675	1796.03	599.683	3	1	7.1.1.2244.2	8	0.0002	84.1521	875.86	764.15	84.2	0.23	392.161	0.5	0.5
340	5393	99	99	comp31163_c0;orf1	len=654 frame:3 start:1029 end:2990 alcohol oxidase [Dichomitus squalens LYAD-421 SS1]	259	45.2	18.19	VTETIVKAR	Acetyl(K)@7; Carbamyl(R)@9	Acetyl(K)@265	missed K-A@7	0.023302	1100.64	551.328	1100.62	551.317	2	1	8.1.1.1681.12	8	0.0003	45.2837	3330.67	1441.83	45.08	0.29	1082.64	1	0.3713
341	16347	100	100	comp33869_c0;orf1	len=621 frame:-2 start:1989 end:127 hypothetical protein DICSQDRAFT_133269 [Dichomitus squalens LYAD-421 SS1]	508	41.9	28.08	AVGKTIAEGK	Acetyl(K)@4	Acetyl(K)@511	missed K-T@4	0.0140084	1014.59	508.3	1014.57	508.293	2	1	9.1.1.2152.5	5	0.4286	62.7705	1374.7	1266.19	62.7	0.41	574.36	1	1
342	5439	101	101	comp35088_c0;orf1	len=356 frame:-3 start:1300 end:233 fructose-bisphosphate aldolase [Dichomitus squalens LYAD-421 SS1]	1	99	99	AVLDIVPPGVLTGDNVR	Acetyl@N-term	Acetyl@1		-0.00361238	1775.97	888.995	1775.98	888.996	2	2	8.1.1.2586.2	17	0.1812	94.385	598.9	550.96	94.44	0.33	207.089	0.0883	0.0495
343	5462	101	101	comp35088_c0;orf1	len=356 frame:-3 start:1300 end:233 fructose-bisphosphate aldolase [Dichomitus squalens LYAD-421 SS1]	323	97.6	97.59	KYYDPR	Acetyl(K)@1	Acetyl(K)@323	missed K-Y@1	-0.000617399	882.423	442.219	882.424	442.219	2	1	5.1.1.1035.7	6	0.4286	11.5771	280.47	279.73	11.56	0.23	153.245	0.5	0.1248
344	5462	101	101	comp35088_c0;orf1	len=356 frame:-3 start:1300 end:233 fructose-bisphosphate aldolase [Dichomitus squalens LYAD-421 SS1]	323	97.6	47.62	KYYDPR	Acetyl@N-term	Acetyl@323	missed K-Y@1	-0.000617399	882.423	442.219	882.424	442.219	2	1	5.1.1.1035.7	6	0.1812	11.5771	280.47	279.73	11.56	0.23	153.245	0.5	0.1248
345	5466	102	102	comp32897_c0;orf1	len=348 frame:2 start:17 end:1060 GTP binding protein [Dichomitus squalens LYAD-421 SS1]	32	97.3	96.56	AAIPAEEIR	Acetyl@N-term	Acetyl@32	cleaved M-A@N-term	-3.33134e-05	1010.54	506.277	1010.54	506.277	2	8	5.1.1.1546.2	10	0.032	40.5071	2681.95	2263.72	40.42	0.54	1189.87	1	1
346	5485	102	102	comp32897_c0;orf1	len=348 frame:2 start:17 end:1060 GTP binding protein [Dichomitus squalens LYAD-421 SS1]	148	19.2	19.17	YIKDQHSAYLR	Acetyl(K)@3	Acetyl(K)@150	missed K-D@3	0.00270795	1434.73	479.25	1434.73	479.249	3	1	6.1.1.1111.16	6	0.4286	19.5293	496.78	238.73	19.32	0.35	427.514	1	0.3499
347	5541	103	103	comp34962_c0;orf1	len=595 frame:3 start:39 end:1823 predicted protein [Laccaria bicolor S238N-H82] &gt;gi	543	19.3	19.26	VEKELAEK	Acetyl(K)@3	Acetyl(K)@545	missed K-E@3	-0.00906513	986.519	494.267	986.528	494.271	2	1	6.1.1.973.15	5	0.4286	11.5765	457.86	285.01	11.41	0.46	517.203	1	1
348	5550	104	104	comp27316_c0;orf1	len=359 frame:1 start:232 end:1308 septin [Dichomitus squalens LYAD-421 SS1]	54	99	99	AELEEKQFK	Acetyl(K)@6	Acetyl(K)@59	missed K-Q@6	-0.00295841	1162.58	582.299	1162.59	582.301	2	1	5.1.1.1268.6	9	0.4286	24.9773	224.9	211.94	25.05	0.82	164.82	1	1
349	5622	106	106	comp28974_c0;orf1	len=417 frame:3 start:33 end:1283 aspartic peptidase A1 [Trametes versicolor FP-101664 SS1]	245	99	9.624	LGSSEEDGGEAIFGGVDSSAYTGTIDYVPVR	Acetyl@N-term; Glu->Ser@6	Acetyl@245; Glu->Ser@250		0.00335479	3147.46	1050.16	3147.45	1050.16	3	2	6.1.1.2131.5	22	0.0005	78.9196	2179.23	1870.48	79.04	0.29	1339.56	0.2782	0.2389
350	5622	106	106	comp28974_c0;orf1	len=417 frame:3 start:33 end:1283 aspartic peptidase A1 [Trametes versicolor FP-101664 SS1]	245	99	9.624	LGSSEEDGGEAIFGGVDSSAYTGTIDYVPVR	Acetyl@N-term; Glu->Ser@5	Acetyl@245; Glu->Ser@249		0.00335479	3147.46	1050.16	3147.45	1050.16	3	2	6.1.1.2131.5	22	0.0005	78.9196	2179.23	1870.48	79.04	0.29	1339.56	0.2782	0.2389
351	5670	108	108	comp16100_c0;orf1	len=425 frame:3 start:63 end:1337 hypothetical protein DICSQDRAFT_75740, partial [Dichomitus squalens LYAD-421 SS1]	150	21.3	21.3	YKAIQDSK	Acetyl(K)@2	Acetyl(K)@151	missed K-A@2	-0.000867638	993.512	497.763	993.513	497.764	2	1	5.1.1.977.20	5	0.4286	8.2461	210.32	178.28	7.98	0.46	142.047	1	1
352	5685	108	108	comp16100_c0;orf1	len=425 frame:3 start:63 end:1337 hypothetical protein DICSQDRAFT_75740, partial [Dichomitus squalens LYAD-421 SS1]	402	78.8	78.84	LAAFWDAVK	Ala->Val@3; Acetyl(K)@9	Ala->Val@404; Acetyl(K)@410		-0.00513635	1089.58	545.798	1089.59	545.8	2	1	6.1.1.1580.7	8	0.0007	46.8551	931.57	895.54	46.78	0.47	781.436	0.5288	0.5288
353	5715	110	110	comp22551_c0;orf1	len=340 frame:-3 start:1932 end:913 guanine nucleotide binding protein beta subunit [Trametes versicolor FP-101664 SS1]	202	18.2	18.16	VWELSKFK	Acetyl(K)@8	Acetyl(K)@209	missed K-F@6	0.00421806	1077.59	539.802	1077.59	539.8	2	1	9.1.1.2167.13	4	0.4286	63.6666	246.44	192.25	63.58	0.64	255.534	0.5	0.5
354	5715	110	110	comp22551_c0;orf1	len=340 frame:-3 start:1932 end:913 guanine nucleotide binding protein beta subunit [Trametes versicolor FP-101664 SS1]	202	18.2	18.16	VWELSKFK	Acetyl(K)@6	Acetyl(K)@207	missed K-F@6	0.00421806	1077.59	539.802	1077.59	539.8	2	1	9.1.1.2167.13	4	0.4286	63.6666	246.44	192.25	63.58	0.64	255.534	0.5	0.5
355	5770	113	113	comp22790_c0;orf1	len=757 frame:1 start:79 end:2349 NADH-ubiquinone oxidoreductase [Trametes versicolor FP-101664 SS1]	51	21.3	21.31	DITLTVDGK	Acetyl@N-term	Acetyl@51	cleaved A-D@N-term	-0.011653	1002.51	502.263	1002.52	502.269	2	1	5.1.1.1142.12	6	0.0052	17.8116	355.31	233.05	17.65	1.44	186.516	0.2298	0.0312
356	5823	115	115	comp22735_c0;orf1	len=198 frame:1 start:88 end:681 Redoxin [Dichomitus squalens LYAD-421 SS1]	62	99	99	LSTNTWKGK	Acetyl(K)@7	Acetyl(K)@68	missed K-G@7	-0.000351341	1075.57	538.79	1075.57	538.79	2	2	7.1.1.1140.21	8	0.4286	20.0392	541.42	393.29	20.17	0.35	417.115	0.5	0.0331
357	5823	115	115	comp22735_c0;orf1	len=198 frame:1 start:88 end:681 Redoxin [Dichomitus squalens LYAD-421 SS1]	62	99	43.52	LSTNTWKGK	Acetyl(K)@9	Acetyl(K)@70	missed K-G@7	-0.000351341	1075.57	538.79	1075.57	538.79	2	1	7.1.1.1145.17	6	0.4286	20.3305	541.42	347.19	20.17	0.35	461.21	0.5	0.0331
358	5854	115	115	comp22735_c0;orf1	len=198 frame:1 start:88 end:681 Redoxin [Dichomitus squalens LYAD-421 SS1]	140	66.2	66.2	AEWSGKLGLKVDLTAHNLGVR	Bromo(W)@3; Acetyl(K)@6	Bromo(W)@142; Acetyl(K)@145	cleaved N-A@N-term; missed K-L@6; missed K-V@10	-0.0109011	2383.15	596.796	2383.16	596.798	4	1	7.1.1.1267.18	9	0	27.3997	209.68	151.17	27.58	0.87	960.951	0.5	0.0033
359	5854	115	115	comp22735_c0;orf1	len=198 frame:1 start:88 end:681 Redoxin [Dichomitus squalens LYAD-421 SS1]	140	66.2	66.2	AEWSGKLGLKVDLTAHNLGVR	Bromo(W)@3; Acetyl(K)@10	Bromo(W)@142; Acetyl(K)@149	cleaved N-A@N-term; missed K-L@6; missed K-V@10	-0.0109011	2383.15	596.796	2383.16	596.798	4	1	7.1.1.1267.18	9	0	27.3997	209.68	151.17	27.58	0.87	960.951	0.5	0.0033
360	5855	115	115	comp22735_c0;orf1	len=198 frame:1 start:88 end:681 Redoxin [Dichomitus squalens LYAD-421 SS1]	146	99	99	LGLKVDLTAHNLGVR	Gly->Pro@2; Acetyl(K)@4	Gly->Pro@147; Acetyl(K)@149	missed K-V@4	-0.00119887	1686.98	563.333	1686.98	563.333	3	1	10.1.1.3252.5	14	0.0004	72.1822	276.94	256.79	72.16	0.23	304.785	1	0.0044
361	5870	115	115	comp22735_c0;orf1	len=198 frame:1 start:88 end:681 Redoxin [Dichomitus squalens LYAD-421 SS1]	164	99	99	YAIVLDDLKVK	Acetyl(K)@9	Acetyl(K)@172	missed K-V@9	-0.00303769	1317.75	659.883	1317.75	659.884	2	1	7.1.1.2005.24	8	0.4286	70.3964	395.64	388.97	70.41	0.35	430.113	0.5	0.0053
362	5870	115	115	comp22735_c0;orf1	len=198 frame:1 start:88 end:681 Redoxin [Dichomitus squalens LYAD-421 SS1]	164	99	21.08	YAIVLDDLKVK	Acetyl(K)@11	Acetyl(K)@174	missed K-V@9	-0.00303769	1317.75	659.883	1317.75	659.884	2	1	7.1.1.2005.24	7	0.4286	70.3964	395.64	388.97	70.41	0.35	430.113	0.5	0.0053
363	5876	115	115	comp22735_c0;orf1	len=198 frame:1 start:88 end:681 Redoxin [Dichomitus squalens LYAD-421 SS1]	173	17.9	17.89	VKYIGVEEAPPNVTVSGVDAVLAAL	Acetyl(K)@2	Acetyl(K)@174	missed K-Y@2	-0.0137068	2552.36	851.794	2552.37	851.799	3	1	7.1.1.2961.4	6	0.4286	103.769	199.07	154.68	103.68	0.11	188.791	0.5	0.0052
364	5884	116	116	comp27556_c0;orf1	len=451 frame:-2 start:1564 end:212 nucleosome assembly protein [Dichomitus squalens LYAD-421 SS1]	31	99	96.82	SFNIPIDQR	Acetyl@N-term	Acetyl@31	cleaved M-S@N-term	0.00201653	1130.57	566.294	1130.57	566.293	2	7	7.1.1.1780.12	10	0.0635	57.2927	1581.78	1393.92	57.56	0.59	1181.03	0.3333	0.2858
365	5909	117	117	comp30800_c0;orf1	len=351 frame:1 start:1069 end:2121 glucose-6-P dehydrogenase [Dichomitus squalens LYAD-421 SS1]	123	26.8	26.76	IEEFKK	Acetyl(K)@6	Acetyl(K)@128	missed K-K@5	-0.00242995	834.446	418.23	834.449	418.232	2	1	5.1.1.1075.5	4	0.4286	13.8988	266.64	253.66	13.94	0.35	153.545	0.3256	0.3256
366	5909	117	117	comp30800_c0;orf1	len=351 frame:1 start:1069 end:2121 glucose-6-P dehydrogenase [Dichomitus squalens LYAD-421 SS1]	123	26.8	26.76	IEEFKK	Acetyl(K)@5	Acetyl(K)@127	missed K-K@5	-0.00242995	834.446	418.23	834.449	418.232	2	1	5.1.1.1075.5	4	0.4286	13.8988	266.64	253.66	13.94	0.35	153.545	0.3256	0.3256
367	5914	117	117	comp30800_c0;orf1	len=351 frame:1 start:1069 end:2121 glucose-6-P dehydrogenase [Dichomitus squalens LYAD-421 SS1]	195	98.9	98.9	IIVEKPFGK	Acetyl(K)@5	Acetyl(K)@199		-0.00278003	1071.63	536.822	1071.63	536.824	2	2	8.1.1.1674.7	8	0.4286	44.871	270.32	262.31	44.85	0.76	365.221	0.0953	0.0796
368	17146	118	118	comp34727_c0;orf1	len=495 frame:-1 start:1591 end:107 ubiquinol-cytochrome C reductase complex core protein 2 [Trametes versicolor FP-101664 SS1]	408	27.5	17.79	GEELQKAVAK	Acetyl@N-term; Lys->Thr@6	Acetyl@408; Lys->Thr@413	missed K-A@6	-0.00979822	1086.55	544.28	1086.56	544.285	2	1	7.1.1.1789.14	8	0.0001	57.8208	3885.07	2160.2	57.56	0.53	1103.4	0.77	0.77
369	5994	121	121	comp17467_c0;orf1	len=554 frame:-3 start:1951 end:290 phosphoacetylglucosamine mutase [Dichomitus squalens LYAD-421 SS1]	5	99	99	TALPVDVIK	Acetyl@N-term	Acetyl@5	cleaved M-T@N-term	-0.000987062	996.585	499.3	996.586	499.3	2	6	7.1.1.1885.6	12	0.028	63.3916	987.2	847.91	63.49	0.58	515.403	1	1
370	6054	124	124	comp27429_c0;orf1	len=398 frame:-3 start:1349 end:156 class III ADH enzyme [Dichomitus squalens LYAD-421 SS1]	21	99	99	SDTAGKPITCK	Acetyl@N-term; Carbamidomethyl(C)@10	Acetyl@21	cleaved M-S@N-term	-0.0013529	1218.59	610.302	1218.59	610.303	2	2	5.1.1.945.13	12	0.052	6.39805	949.64	832.05	6.52	0.35	256.291	1	1
371	15799	129	129	comp22642_c0;orf1	len=340 frame:1 start:7 end:1026 hypothetical protein DICSQDRAFT_86741 [Dichomitus squalens LYAD-421 SS1]	121	60.4	22.19	SKELPR	Acetyl(K)@2	Acetyl(K)@122	missed K-E@2	-2.16239e-05	770.429	386.222	770.429	386.222	2	1	7.1.1.1260.4	5	0.4286	26.9561	750.49	131.74	26.26	0.63	246.298	0.5	0.5
372	6188	130	130	comp24981_c0;orf1	len=145 frame:2 start:2 end:436 hypothetical protein SERLA73DRAFT_184178 [Serpula lacrymans var. lacrymans S7.3] &gt;gi	43	99	99	SGRGKGGKGLGKGGAKR	Acetyl@N-term; Acetyl(K)@8; Acetyl(K)@16	Acetyl@43; Acetyl(K)@50; Acetyl(K)@58	cleaved M-S@N-term; missed R-G@3; missed K-G@5; missed K-G@8; missed K-G@12; missed K-R@16	-0.000640861	1695.95	424.994	1695.95	424.995	4	4	10.1.1.907.2	14	0.012	4.7734	550.72	538.28	4.77	0.11	334.861	0.4638	0.0238
373	6189	130	130	comp24981_c0;orf1	len=145 frame:2 start:2 end:436 hypothetical protein SERLA73DRAFT_184178 [Serpula lacrymans var. lacrymans S7.3] &gt;gi	43	99	99	SGRGKGGKGLGKGGAKR	Acetyl@N-term; Acetyl(K)@5; Acetyl(K)@8; Acetyl(K)@16	Acetyl@43; Acetyl(K)@47; Acetyl(K)@50; Acetyl(K)@58	cleaved M-S@N-term; missed R-G@3; missed K-G@5; missed K-G@8; missed K-G@12; missed K-R@16	-0.00160006	1737.96	580.327	1737.96	580.327	3	2	10.1.1.1239.3	16	0.005	7.6419	440.86	390.2	7.59	0.12	384.862	0.3713	0.019
374	6190	130	130	comp24981_c0;orf1	len=145 frame:2 start:2 end:436 hypothetical protein SERLA73DRAFT_184178 [Serpula lacrymans var. lacrymans S7.3] &gt;gi	43	99	99	SGRGKGGKGLGKGGAKR	Acetyl@N-term; Acetyl(K)@8; Acetyl(K)@12; Acetyl(K)@16	Acetyl@43; Acetyl(K)@50; Acetyl(K)@54; Acetyl(K)@58	cleaved M-S@N-term; missed R-G@3; missed K-G@5; missed K-G@8; missed K-G@12; missed K-R@16	-0.000135224	1737.96	580.327	1737.96	580.327	3	1	10.1.1.1261.2	16	0.0048	8.03305	195.9	174.91	7.96	0.26	88.2024	0.165	0.0085
375	6191	130	130	comp24981_c0;orf1	len=145 frame:2 start:2 end:436 hypothetical protein SERLA73DRAFT_184178 [Serpula lacrymans var. lacrymans S7.3] &gt;gi	46	99	99	GKGGKGLGK	Acetyl(K)@2; Acetyl(K)@5	Acetyl(K)@47; Acetyl(K)@50	missed K-G@2; missed K-G@5	0.000201675	884.508	443.261	884.508	443.261	2	3	5.1.1.956.7	14	0.1837	7.00983	3418.82	2632.82	6.93	0.18	1049.04	0.5	0.3457
376	6191	130	130	comp24981_c0;orf1	len=145 frame:2 start:2 end:436 hypothetical protein SERLA73DRAFT_184178 [Serpula lacrymans var. lacrymans S7.3] &gt;gi	46	99	42.66	GKGGKGLGK	Acetyl@N-term; Acetyl(K)@5	Acetyl@46; Acetyl(K)@50	missed K-G@2; missed K-G@5	0.000201675	884.508	443.261	884.508	443.261	2	2	5.1.1.956.7	14	0.0606	7.00983	3418.82	2632.82	6.93	0.18	1049.04	0.5	0.3457
377	6192	130	130	comp24981_c0;orf1	len=145 frame:2 start:2 end:436 hypothetical protein SERLA73DRAFT_184178 [Serpula lacrymans var. lacrymans S7.3] &gt;gi	46	99	99	GKGGKGLGKGGAKR	Acetyl(K)@2; Acetyl(K)@5; Acetyl(K)@9; Acetyl(K)@13	Acetyl(K)@47; Acetyl(K)@50; Acetyl(K)@54; Acetyl(K)@58	missed K-G@2; missed K-G@5; missed K-G@9; missed K-R@13	0.000919623	1437.81	480.276	1437.81	480.276	3	7	5.1.1.1081.5	13	0.0312	14.2607	932.85	632.73	14.35	0.23	515.178	0.5	0.0402
378	6192	130	130	comp24981_c0;orf1	len=145 frame:2 start:2 end:436 hypothetical protein SERLA73DRAFT_184178 [Serpula lacrymans var. lacrymans S7.3] &gt;gi	46	99	50.3	GKGGKGLGKGGAKR	Acetyl@N-term; Acetyl(K)@5; Acetyl(K)@9; Acetyl(K)@13	Acetyl@46; Acetyl(K)@50; Acetyl(K)@54; Acetyl(K)@58	missed K-G@2; missed K-G@5; missed K-G@9; missed K-R@13	0.000919623	1437.81	480.276	1437.81	480.276	3	7	5.1.1.1081.5	13	0.0132	14.2607	932.85	632.73	14.35	0.23	515.178	0.5	0.0402
379	6193	130	130	comp24981_c0;orf1	len=145 frame:2 start:2 end:436 hypothetical protein SERLA73DRAFT_184178 [Serpula lacrymans var. lacrymans S7.3] &gt;gi	48	99	99	GGKGLGKGGAK	Acetyl(K)@3; Acetyl(K)@7	Acetyl(K)@50; Acetyl(K)@54	missed K-G@3; missed K-G@7	-0.000410866	1012.57	507.29	1012.57	507.291	2	2	5.1.1.970.14	14	0.1837	7.84847	961.88	950.47	7.86	0.17	900.858	0.6397	0.1559
380	6193	130	130	comp24981_c0;orf1	len=145 frame:2 start:2 end:436 hypothetical protein SERLA73DRAFT_184178 [Serpula lacrymans var. lacrymans S7.3] &gt;gi	48	99	49.95	GGKGLGKGGAK	Acetyl@N-term; Acetyl(K)@7	Acetyl@48; Acetyl(K)@54	missed K-G@3; missed K-G@7	-0.00163748	1012.56	507.29	1012.57	507.291	2	1	6.1.1.906.24	12	0.0559	7.68068	541.73	521.42	7.69	0.17	568.56	0.3603	0.0878
381	6194	130	130	comp24981_c0;orf1	len=145 frame:2 start:2 end:436 hypothetical protein SERLA73DRAFT_184178 [Serpula lacrymans var. lacrymans S7.3] &gt;gi	48	99	99	GGKGLGKGGAKR	Acetyl(K)@3; Acetyl(K)@7; Acetyl(K)@11	Acetyl(K)@50; Acetyl(K)@54; Acetyl(K)@58	missed K-G@3; missed K-G@7; missed K-R@11	-0.000783598	1210.68	606.346	1210.68	606.346	2	3	5.1.1.1028.7	12	0.0658	11.1983	702.85	577.69	11.27	0.23	500.167	0.5	0.043
382	6194	130	130	comp24981_c0;orf1	len=145 frame:2 start:2 end:436 hypothetical protein SERLA73DRAFT_184178 [Serpula lacrymans var. lacrymans S7.3] &gt;gi	48	99	50.3	GGKGLGKGGAKR	Acetyl@N-term; Acetyl(K)@7; Acetyl(K)@11	Acetyl@48; Acetyl(K)@54; Acetyl(K)@58	missed K-G@3; missed K-G@7; missed K-R@11	-0.000783598	1210.68	606.346	1210.68	606.346	2	3	5.1.1.1028.7	12	0.0278	11.1983	702.85	577.69	11.27	0.23	500.167	0.5	0.043
383	6197	130	130	comp24981_c0;orf1	len=145 frame:2 start:2 end:436 hypothetical protein SERLA73DRAFT_184178 [Serpula lacrymans var. lacrymans S7.3] &gt;gi	51	40.5	40.54	GLGKGGAK	Acetyl(K)@4	Acetyl(K)@54	missed K-G@4	0.00300392	728.421	365.218	728.418	365.216	2	1	5.1.1.931.3	5	0.4286	5.5374	208.85	194.67	5.58	0.18	417.078	1	0.0141
384	6198	130	130	comp24981_c0;orf1	len=145 frame:2 start:2 end:436 hypothetical protein SERLA73DRAFT_184178 [Serpula lacrymans var. lacrymans S7.3] &gt;gi	52	97.9	88.1	LGKGGAKR	Acetyl(K)@3; Acetyl(K)@7	Acetyl(K)@54; Acetyl(K)@58	cleaved G-L@N-term; missed K-G@3; missed K-R@7	-0.000939966	869.507	435.761	869.508	435.761	2	5	6.1.1.879.8	10	0.0042	6.09878	1518.61	1390.55	6.12	0.18	528.677	1	0.1038
385	6198	130	130	comp24981_c0;orf1	len=145 frame:2 start:2 end:436 hypothetical protein SERLA73DRAFT_184178 [Serpula lacrymans var. lacrymans S7.3] &gt;gi	51	97.9	18.54	GLGKGGAKR	Lys->Leu@4; Acetyl(K)@8	Lys->Leu@54; Acetyl(K)@58	missed K-G@4; missed K-R@8	-0.000939966	869.507	435.761	869.508	435.761	2	3	6.1.1.879.8	10	0.0003	6.09878	1518.61	1390.55	6.12	0.18	528.677	0.1755	0.1023
386	6195	130	130	comp24981_c0;orf1	len=145 frame:2 start:2 end:436 hypothetical protein SERLA73DRAFT_184178 [Serpula lacrymans var. lacrymans S7.3] &gt;gi	51	99	99	GLGKGGAKR	Acetyl(K)@4; Acetyl(K)@8	Acetyl(K)@54; Acetyl(K)@58	missed K-G@4; missed K-R@8	-0.000349691	926.529	464.272	926.53	464.272	2	11	5.1.1.963.11	12	0.1837	7.43115	4622.09	3495.8	7.51	0.17	1549.28	0.5342	0.3115
387	6196	130	130	comp24981_c0;orf1	len=145 frame:2 start:2 end:436 hypothetical protein SERLA73DRAFT_184178 [Serpula lacrymans var. lacrymans S7.3] &gt;gi	51	82.3	82.33	GLGKGGAKR	Carbamidomethyl@N-term; Acetyl(K)@4; Acetyl(K)@8	Acetyl(K)@54; Acetyl(K)@58	missed K-G@4; missed K-R@8	-0.000837586	983.55	492.783	983.551	492.783	2	3	5.1.1.965.8	11	0.0032	7.5438	1356.08	1095.03	7.58	0.18	717.455	0.1567	0.0914
388	6196	130	130	comp24981_c0;orf1	len=145 frame:2 start:2 end:436 hypothetical protein SERLA73DRAFT_184178 [Serpula lacrymans var. lacrymans S7.3] &gt;gi	51	82.3	22.83	GLGKGGAKR	Gly->Asn@1; Acetyl(K)@4; Acetyl(K)@8	Gly->Asn@51; Acetyl(K)@54; Acetyl(K)@58	missed K-G@4; missed K-R@8	-0.000837586	983.55	492.783	983.551	492.783	2	2	5.1.1.965.8	11	0.0004	7.5438	1356.08	1095.03	7.58	0.18	717.455	0.1567	0.0914
389	6207	130	130	comp24981_c0;orf1	len=145 frame:2 start:2 end:436 hypothetical protein SERLA73DRAFT_184178 [Serpula lacrymans var. lacrymans S7.3] &gt;gi	122	99	99	TVTALDVVYALKR	Acetyl(K)@12	Acetyl(K)@133	missed K-R@12	0.00248042	1489.85	497.625	1489.85	497.624	3	2	1.1.1.5932.2	15	0.4286	89.6163	541.07	494.01	89.69	0.22	162.687	0.1224	0.0652
390	6225	131	131	comp22858_c0;orf1	len=323 frame:-3 start:1139 end:171 peroxisomal dehydratase [Trametes versicolor FP-101664 SS1]	181	21.3	21.3	APQKDR	Acetyl(K)@4	Acetyl(K)@184	missed K-D@4	0.0124049	755.405	378.71	755.393	378.704	2	1	5.1.1.1135.2	4	0.4286	17.3741	372.11	301.42	17.54	0.4	252.497	1	1
391	6254	133	133	comp22777_c0;orf1	len=225 frame:1 start:1 end:675 glutathione S-transferase C-terminal-like protein [Dichomitus squalens LYAD-421 SS1]	6	99	99	SAPLLLYTGATPNGHK	Acetyl@N-term; Deamidated(N)@13	Acetyl@6	cleaved M-S@N-term	1.02337e-05	1681.87	841.941	1681.87	841.941	2	18	8.1.1.2028.16	18	0.0125	65.5608	3215.03	2479.32	65.75	0.47	1158.97	1	0.9197
392	6272	133	133	comp22777_c0;orf1	len=225 frame:1 start:1 end:675 glutathione S-transferase C-terminal-like protein [Dichomitus squalens LYAD-421 SS1]	188	99	99	FHKTAAIESLDEWPR	Acetyl(K)@3	Acetyl(K)@190	missed K-T@3	-0.003438	1840.91	614.643	1840.91	614.644	3	2	6.1.1.1883.7	14	0.4286	64.5291	782.22	767.85	64.55	0.29	559.073	0.6529	0.2342
393	6272	133	133	comp22777_c0;orf1	len=225 frame:1 start:1 end:675 glutathione S-transferase C-terminal-like protein [Dichomitus squalens LYAD-421 SS1]	188	99	21.04	FHKTAAIESLDEWPR	Acetyl@N-term	Acetyl@188	missed K-T@3	-0.00316181	1840.91	614.643	1840.91	614.644	3	1	7.1.1.1907.15	7	0.1812	64.6781	415.8	339.83	64.59	0.58	324.089	0.3471	0.1245
394	6316	135	135	comp28781_c0;orf1	len=1116 frame:-2 start:4530 end:1183 cysteine proteinase [Dichomitus squalens LYAD-421 SS1]	963	48.1	48.12	VFEVSK	Acetyl(K)@6	Acetyl(K)@968		-0.00368869	749.392	375.703	749.396	375.705	2	1	7.1.1.976.5	5	0.4286	10.4989	445.36	163.78	10.36	0.29	274.706	1	1
395	6333	136	136	comp17512_c0;orf1	len=434 frame:-2 start:1302 end:1 alpha2 tubulin [Dichomitus squalens LYAD-421 SS1]	234	99	99	LNVAQPSFTNLNRLIAQVVSSVTASLR	Acetyl@N-term; Deamidated(N)@2	Acetyl@234	missed R-L@13	-0.00550939	2940.6	981.207	2940.6	981.208	3	2	8.1.1.3012.4	23	0.0322	108.039	1338.52	1331.62	108.04	0.12	1972.98	0.4312	0.1047
396	6357	136	136; 667	comp17512_c0;orf1; comp29244_c0;orf1	len=434 frame:-2 start:1302 end:1 alpha2 tubulin [Dichomitus squalens LYAD-421 SS1]; len=115 frame:2 start:2 end:346 hypothetical protein AGABI1DRAFT_84548 [Agaricus bisporus var. burnettii JB137-S8] &gt;gi	412	85.1	85.12	FDLLYSKR	Acetyl(K)@7	Acetyl(K)@418	missed K-R@7	-0.00258323	1082.57	542.294	1082.58	542.295	2	2	8.1.1.1842.15	6	0.4286	54.6996	415.19	321.91	54.56	1.1	326.189	0.0239	0.0113
397	6493	144	144	comp31864_c1;orf1	len=251 frame:-2 start:2131 end:1379 predicted protein [Fibroporia radiculosa]	41	29	28.98	LGSTTVGVR	Acetyl@N-term	Acetyl@41		0.0138104	930.527	466.271	930.513	466.264	2	1	6.1.1.1049.13	5	0.1812	15.9299	385.74	264.87	16.08	0.69	558.162	0.0886	0.0886
398	6596	149	149	comp29833_c0;orf1	len=146 frame:2 start:596 end:1033 Osmotin thaumatin-like protein [Trametes versicolor FP-101664 SS1]	60	99	99	GPADSKGTLLGCK	Acetyl(K)@6; Carbamidomethyl(C)@12	Acetyl(K)@65	missed K-G@6	0.000656789	1344.67	673.343	1344.67	673.343	2	2	6.1.1.1301.28	9	0.4286	30.5942	341.74	283.12	30.72	0.64	490.07	1	0.0054
399	6608	149	149	comp29833_c0;orf1	len=146 frame:2 start:596 end:1033 Osmotin thaumatin-like protein [Trametes versicolor FP-101664 SS1]	85	73.3	20.37	NPNCCTGTHNKPQTCPPSGVEYYDYFK	Carbamidomethyl(C)@4; Carbamidomethyl(C)@5; Gly->Trp@7; Acetyl(K)@11; Carbamidomethyl(C)@15	Gly->Trp@91; Acetyl(K)@95	cleaved N-N@N-term	0.00314383	3404.44	852.116	3404.43	852.115	4	1	6.1.1.1552.22	11	0	45.2512	1447.8	831.07	45.49	0.35	787.172	0.0571	0.0025
400	6609	149	149	comp29833_c0;orf1	len=146 frame:2 start:596 end:1033 Osmotin thaumatin-like protein [Trametes versicolor FP-101664 SS1]	84	26.4	26.39	NNPNCCTGTHNKPQTCPPSGVEYYDYFK	Asn->Gln@4; Carbamidomethyl(C)@5; Carbamidomethyl(C)@6; Deamidated(N)@11; Acetyl(K)@12; Carbamidomethyl(C)@16	Asn->Gln@87; Acetyl(K)@95		0.0216648	3404.44	852.117	3404.42	852.112	4	1	6.1.1.1531.28	10	0.0002	44.0253	2274.5	1234.13	44.27	0.53	858.961	0.0043	0.004
401	6609	149	149	comp29833_c0;orf1	len=146 frame:2 start:596 end:1033 Osmotin thaumatin-like protein [Trametes versicolor FP-101664 SS1]	84	26.4	24.51	NNPNCCTGTHNKPQTCPPSGVEYYDYFK	Asn->Lys@4; Carbamidomethyl(C)@5; Carbamidomethyl(C)@6; Deamidated(N)@11; Acetyl(K)@12; Carbamidomethyl(C)@16	Asn->Lys@87; Acetyl(K)@95		-0.0147207	3404.44	852.117	3404.45	852.121	4	1	6.1.1.1531.28	10	0.0002	44.0253	2274.5	1234.13	44.27	0.53	858.961	0.0043	0.004
402	6609	149	149	comp29833_c0;orf1	len=146 frame:2 start:596 end:1033 Osmotin thaumatin-like protein [Trametes versicolor FP-101664 SS1]	84	26.4	22.76	NNPNCCTGTHNKPQTCPPSGVEYYDYFK	Asn->Gln@4; Carbamidomethyl(C)@5; Carbamidomethyl(C)@6; Acetyl(K)@12; Deamidated(Q)@14; Carbamidomethyl(C)@16	Asn->Gln@87; Acetyl(K)@95		0.0216648	3404.44	852.117	3404.42	852.112	4	1	6.1.1.1531.28	10	0.0001	44.0253	2274.5	1234.13	44.27	0.53	858.961	0.0043	0.004
403	6609.01	149	149	comp29833_c0;orf1	len=146 frame:2 start:596 end:1033 Osmotin thaumatin-like protein [Trametes versicolor FP-101664 SS1]	84	26.4	20.09	NNPNCCTGTHNKPQTCPPSGVEYYDYFK	Asn->Lys@4; Carbamidomethyl(C)@5; Carbamidomethyl(C)@6; Acetyl(K)@12; Deamidated(Q)@14; Carbamidomethyl(C)@16	Asn->Lys@87; Acetyl(K)@95		-0.0147207	3404.44	852.117	3404.45	852.121	4	1	6.1.1.1531.28	10	0.0001	44.0253	2274.5	1234.13	44.27	0.53	858.961	0.0043	0.004
404	6613	149	149	comp29833_c0;orf1	len=146 frame:2 start:596 end:1033 Osmotin thaumatin-like protein [Trametes versicolor FP-101664 SS1]	85	16.7	16.67	NPNCCTGTHNKPQTCPPSGVEYYDYFK	Carbamidomethyl(C)@4; Carbamidomethyl(C)@5; Dehydrated(T)@8; Acetyl(K)@11; Carbamidomethyl(C)@15	Dehydrated(T)@92; Acetyl(K)@95	cleaved N-N@N-term	0.026435	3257.39	815.355	3257.36	815.348	4	1	6.1.1.1622.12	9	0.0001	49.3286	596.28	505.05	49.39	0.58	611.967	0.0235	0.001
405	6613	149	149	comp29833_c0;orf1	len=146 frame:2 start:596 end:1033 Osmotin thaumatin-like protein [Trametes versicolor FP-101664 SS1]	85	16.7	16.67	NPNCCTGTHNKPQTCPPSGVEYYDYFK	Carbamidomethyl(C)@4; Carbamidomethyl(C)@5; Dehydrated(T)@6; Acetyl(K)@11; Carbamidomethyl(C)@15	Dehydrated(T)@90; Acetyl(K)@95	cleaved N-N@N-term	0.026435	3257.39	815.355	3257.36	815.348	4	1	6.1.1.1622.12	9	0.0001	49.3286	596.28	505.05	49.39	0.58	611.967	0.0235	0.001
406	6620	149	149	comp29833_c0;orf1	len=146 frame:2 start:596 end:1033 Osmotin thaumatin-like protein [Trametes versicolor FP-101664 SS1]	112	99	99	GNCPHAYAYAYDDPTSLFTCGSGK	Acetyl@N-term; Asn->Glu@2; Carbamidomethyl(C)@3; Carbamidomethyl(C)@20	Acetyl@112; Asn->Glu@113		0.013531	2708.13	903.717	2708.12	903.713	3	2	8.1.1.1975.17	19	0.0005	62.4795	1592.02	1427.13	62.37	0.35	777.073	0.0409	0.0236
407	6624	149	149	comp29833_c0;orf1	len=146 frame:2 start:596 end:1033 Osmotin thaumatin-like protein [Trametes versicolor FP-101664 SS1]	112	99	99	GNCPHAYAYAYDDPTSLFTCGSGK	Acetyl@N-term; Asn->Trp@2; Carbamidomethyl(C)@3; Carbamidomethyl(C)@20	Acetyl@112; Asn->Trp@113		0.0016506	2765.15	922.725	2765.15	922.725	3	1	7.1.1.1862.17	13	0.0001	62.0806	436.98	431.77	62.09	0.35	478.508	0.0112	0.0065
408	6634	149	149	comp29833_c0;orf1	len=146 frame:2 start:596 end:1033 Osmotin thaumatin-like protein [Trametes versicolor FP-101664 SS1]	125	99	99	PTSLFTCGSGK	Acetyl@N-term; Thr->Ala@2; Carbamidomethyl(C)@7	Acetyl@125; Thr->Ala@126	cleaved D-P@N-term	0.000783792	1165.54	583.779	1165.54	583.779	2	2	9.1.1.1537.9	11	0	27.3337	517.56	474.94	27.45	0.46	340.098	0.2942	0.0079
409	6656	150	150	comp34961_c0;orf1	len=429 frame:-2 start:1621 end:335 predicted protein [Laccaria bicolor S238N-H82] &gt;gi	382	26.1	26.05	LQWHFPQEWAK	Formyl@N-term; Acetyl(K)@11	Acetyl(K)@392		0.0225293	1538.75	513.925	1538.73	513.917	3	1	7.1.1.1386.17	6	0.0007	34.3265	559.42	496.37	34.41	0.53	628.653	0.188	0.188
410	6718	154	154	comp27731_c0;orf1	len=427 frame:1 start:1168 end:2448 aspartate aminotransferase [Dichomitus squalens LYAD-421 SS1]	23	99	99	WTEVPLAPPDAIFK	Acetyl@N-term; Thr->Val@2	Acetyl@23; Thr->Val@24		0.00249121	1622.87	812.444	1622.87	812.443	2	1	9.1.1.2590.4	13	0.0005	87.2234	638.9	624.35	87.23	0.33	305.977	0.4193	0.4193
411	6738	155	155	comp33255_c0;orf1	len=1096 frame:-3 start:5066 end:1779 fatty acid hydroxylase [Dichomitus squalens LYAD-421 SS1]	172	79.4	54.25	FGPNDMIDPAADFTR	Acetyl@N-term; Asn->Glu@4	Acetyl@172; Asn->Glu@175		0.0176943	1722.77	575.265	1722.76	575.259	3	1	6.1.1.1550.3	10	0.0005	45.1039	302.5	301.47	45.08	1.05	559.96	0.1667	0.1429
412	6738	155	155	comp33255_c0;orf1	len=1096 frame:-3 start:5066 end:1779 fatty acid hydroxylase [Dichomitus squalens LYAD-421 SS1]	172	79.4	31.74	FGPNDMIDPAADFTR	Acetyl@N-term; Deamidated(N)@4; Asp->Glu@5	Acetyl@172; Asp->Glu@176		0.0176943	1722.77	575.265	1722.76	575.259	3	1	6.1.1.1550.3	10	0.0002	45.1039	302.5	301.47	45.08	1.05	559.96	0.1667	0.1429
413	17232	155	155	comp33255_c0;orf1	len=1096 frame:-3 start:5066 end:1779 fatty acid hydroxylase [Dichomitus squalens LYAD-421 SS1]	914	26.5	23.83	YLAGLR	Acetyl@N-term	Acetyl@914	cleaved T-Y@N-term	0.0118288	733.424	367.719	733.412	367.713	2	1	10.1.1.2730.3	4	0.1812	44.6366	51.83	50.39	44.66	0.92	75.898	1	1
414	6758	155	155	comp33255_c0;orf1	len=1096 frame:-3 start:5066 end:1779 fatty acid hydroxylase [Dichomitus squalens LYAD-421 SS1]	973	52.7	52.74	EVGKSLLFFGCRSPK	Acetyl@N-term; Carbamidomethyl(C)@11	Acetyl@973	missed K-S@4; missed R-S@12	-0.0208098	1765.9	589.64	1765.92	589.647	3	2	9.1.1.2376.7	7	0.1812	75.8592	625	610.33	75.84	0.52	472.238	0.5	0.5
415	6818	159	159	comp35229_c0;orf1	len=175 frame:2 start:2 end:526 hypothetical protein TRAVEDRAFT_159130 [Trametes versicolor FP-101664 SS1]	56	99	99	DVGLGFKTPAEAIQGTYVDK	Acetyl(K)@7	Acetyl(K)@62	missed K-T@7	-0.010019	2150.08	1076.05	2150.09	1076.05	2	1	7.1.1.2107.11	9	0.4286	76.3234	162.56	120.08	76.38	0.12	236.21	1	0.0289
416	6817	159	159	comp35229_c0;orf1	len=175 frame:2 start:2 end:526 hypothetical protein TRAVEDRAFT_159130 [Trametes versicolor FP-101664 SS1]	56	99	93.4	DVGLGFKTPAEAIQGTYVDKK	Acetyl(K)@7	Acetyl(K)@62	missed K-T@7; missed K-K@20	0.00145053	2278.19	760.403	2278.18	760.402	3	2	7.1.1.1993.14	8	0.4286	69.6991	660.53	569.92	69.77	0.41	626.99	1	0.1079
417	6869	162	162	comp36122_c0;orf1	len=270 frame:1 start:1 end:810 20S proteasome subunit [Trametes versicolor FP-101664 SS1]	24	99	74.16	TSIGTGYDLSASTYSPDGR	Acetyl@N-term	Acetyl@24	cleaved M-T@N-term	0.0165922	1988.91	663.978	1988.9	663.973	3	4	6.1.1.1722.17	8	0.1812	55.1471	525.36	483.18	55.23	0.52	725.642	1	1
418	6887	163	163	comp30154_c0;orf1	len=332 frame:-2 start:1820 end:825 TauD-domain-containing protein [Dichomitus squalens LYAD-421 SS1]	89	47.5	47.45	FADPKFADPEK	Acetyl(K)@5; Pro->Ala@9	Acetyl(K)@93; Pro->Ala@97	missed K-F@5	0.0111399	1279.62	640.817	1279.61	640.812	2	1	6.1.1.1626.12	8	0.0006	49.5399	778.94	627.46	49.69	0.47	557.998	1	1
419	6902	164	164	comp33095_c1;orf1	len=597 frame:-2 start:1793 end:3 bifunctional purine biosynthesis protein ade10 [Dichomitus squalens LYAD-421 SS1]	21	99	99	SAPIALLSVYDK	Acetyl@N-term	Acetyl@21	cleaved M-S@N-term	-0.00101296	1317.72	659.866	1317.72	659.866	2	1	8.1.1.2402.4	14	0.053	87.3621	325.19	312.18	87.42	0.47	205.889	1	1
420	6917	165	165	comp22676_c0;orf1	len=412 frame:2 start:329 end:1564 RNA-binding domain-containing protein [Trametes versicolor FP-101664 SS1]	21	86	85.96	AHLYVGNLSPR	Acetyl@N-term; Deamidated(N)@7; Oxidation(P)@10	Acetyl@21; Oxidation(P)@30		-0.0121499	1284.63	643.324	1284.65	643.33	2	4	7.1.1.1686.24	7	0.0002	51.8117	4075.72	1136.5	52.06	0.29	716.143	0.4957	0.4957
421	6929	165	165	comp22676_c0;orf1	len=412 frame:2 start:329 end:1564 RNA-binding domain-containing protein [Trametes versicolor FP-101664 SS1]	279	99	23.05	LDTHEHAANAISQLQGQIVQGR	Acetyl@N-term; Glu->Ser@5	Acetyl@279; Glu->Ser@283	cleaved R-P@C-term	-0.00438182	2385.21	597.31	2385.21	597.311	4	1	9.1.1.1927.10	10	0.0002	49.7386	373.34	257.6	49.91	0.35	395.592	0.157	0.157
422	6947	167	167	comp22763_c0;orf1	len=558 frame:-3 start:1922 end:249 hypothetical protein DICSQDRAFT_159835 [Dichomitus squalens LYAD-421 SS1]	16	99	99	AEQQALYATDEYGRPFIILR	Acetyl@N-term	Acetyl@16	cleaved M-A@N-term	-0.00240475	2395.21	799.412	2395.22	799.413	3	2	7.1.1.2227.9	14	0.034	83.2	1028.8	990.58	83.27	0.35	732.453	1	1
423	7043	172	172	comp22707_c0;orf1	len=286 frame:1 start:1 end:858 20S proteasome subunit [Dichomitus squalens LYAD-421 SS1]	65	62.4	62.41	DTAVVITQKKVPDK	Carbamidomethyl@N-term; Acetyl(K)@14	Acetyl(K)@78	missed K-K@9; missed K-V@10	0.000316669	1639.91	820.965	1639.91	820.965	2	2	8.1.1.2312.4	7	0.0065	82.1249	369.85	316.12	82.19	0.41	389.967	0.3333	0.2641
424	7043	172	172	comp22707_c0;orf1	len=286 frame:1 start:1 end:858 20S proteasome subunit [Dichomitus squalens LYAD-421 SS1]	65	62.4	62.41	DTAVVITQKKVPDK	Carbamidomethyl@N-term; Acetyl(K)@10	Acetyl(K)@74	missed K-K@9; missed K-V@10	0.000316669	1639.91	820.965	1639.91	820.965	2	2	8.1.1.2312.4	7	0.0065	82.1249	369.85	316.12	82.19	0.41	389.967	0.3333	0.2641
425	7043	172	172	comp22707_c0;orf1	len=286 frame:1 start:1 end:858 20S proteasome subunit [Dichomitus squalens LYAD-421 SS1]	65	62.4	62.41	DTAVVITQKKVPDK	Carbamidomethyl@N-term; Acetyl(K)@9	Acetyl(K)@73	missed K-K@9; missed K-V@10	0.000316669	1639.91	820.965	1639.91	820.965	2	2	8.1.1.2312.4	7	0.0065	82.1249	369.85	316.12	82.19	0.41	389.967	0.3333	0.2641
426	17897	175	175	comp32449_c0;orf2	len=428 frame:3 start:1992 end:3275 PCI-domain-containing protein [Dichomitus squalens LYAD-421 SS1]	401	21.4	16.14	TYGAAIDTLEQVGK	Acetyl@N-term; Deamidated(Q)@11	Acetyl@401		0.0383591	1507.78	503.6	1507.74	503.587	3	1	9.1.1.2343.5	6	0.0097	73.93	1965.03	750.63	74.09	0.29	711.98	0.4232	0.4232
427	7104	176	176	comp16155_c0;orf1	len=576 frame:-3 start:1908 end:181 asparaginyl-tRNA synthetase [Trametes versicolor FP-101664 SS1]	189	15.7	15.71	VVPEGQTAPGGHELVVDYWK	Acetyl@N-term; Val->Gly@2	Acetyl@189; Val->Gly@190		0.0387623	2180.09	727.705	2180.05	727.692	3	1	6.1.1.1716.28	8	0.0001	54.8191	948.22	724.74	54.72	0.7	493.269	0.5	0.5
428	7139	178	178	comp13970_c0;orf1	len=284 frame:-1 start:949 end:98 hypothetical protein DICSQDRAFT_86477 [Dichomitus squalens LYAD-421 SS1]	104	99	99	PGYFALYNLTDTK	Acetyl@N-term; Tyr->Phe@3	Acetyl@104; Tyr->Phe@106	cleaved K-P@N-term	-0.00388569	1527.76	764.886	1527.76	764.888	2	1	9.1.1.2389.7	16	0.0002	76.6444	319.07	303.6	76.6	0.53	390.78	0.0985	0.0662
429	7152	178	178	comp13970_c0;orf1	len=284 frame:-1 start:949 end:98 hypothetical protein DICSQDRAFT_86477 [Dichomitus squalens LYAD-421 SS1]	262	99	99	VFAYATVFEKR	Acetyl(K)@10	Acetyl(K)@271	missed K-R@10	-0.000307727	1371.72	686.866	1371.72	686.867	2	2	1.1.1.5410.9	13	0.4286	68.9913	659.55	515.39	68.93	0.35	355.697	1	0.1165
430	17676	179	179	comp32726_c0;orf1	len=797 frame:3 start:138 end:2528 beta-xylosidase [Dichomitus squalens LYAD-421 SS1]	493	22.5	15.73	AVAAARR	Acetyl@N-term; Ala->Cys@5; Carbamidomethyl(C)@5	Acetyl@493; Ala->Cys@497	cleaved A-A@N-term; missed R-R@6	0.0195274	844.453	423.234	844.434	423.224	2	1	8.1.1.1164.4	6	0	15.2131	251.42	241.57	15.29	0.64	161.194	1	1
431	7184	180	180	comp29698_c0;orf2	len=607 frame:3 start:2319 end:4139 methylmalonate-semialdehyde dehydrogenase [Dichomitus squalens LYAD-421 SS1]	554	99	99	FSWSGNKASFLGDIPFYGR	Acetyl(K)@7	Acetyl(K)@560	cleaved M-F@N-term; missed K-A@7	0.000431763	2190.05	731.025	2190.05	731.025	3	4	1.1.1.6352.3	19	0.0349	96.1893	954.09	937.32	96.2	0.23	678.534	1	0.471
432	7272	186	186	comp25822_c1;orf1	len=199 frame:-2 start:738 end:142 manganese superoxide dismutase [Trametes versicolor FP-101664 SS1]	1	99	99	NVLPDLPYSYDALEPYISK	Acetyl@N-term; Val->Trp@2	Acetyl@1; Val->Trp@2		0.0204511	2325.14	776.054	2325.12	776.047	3	1	8.1.1.2728.2	15	0.0001	97.8228	726.48	553.4	97.98	0.25	1065.19	0.0828	0.0533
433	7291	186	186; 329	comp25822_c1;orf1; comp15117_c0;orf1	len=199 frame:-2 start:738 end:142 manganese superoxide dismutase [Trametes versicolor FP-101664 SS1]; len=234 frame:-1 start:915 end:214 manganese superoxide dismutase [Dichomitus squalens LYAD-421 SS1]	29	55.9	55.9	HHQTYVNALNAAEQAYAK	Acetyl@N-term; Thr->Ala@4	Acetyl@29; Thr->Ala@32		0.00461595	2039.99	511.004	2039.98	511.003	4	1	6.1.1.1538.5	8	0.0005	44.3912	398.52	317.58	44.26	0.58	569.16	0.0146	0.012
434	7334	186	186	comp25822_c1;orf1	len=199 frame:-2 start:738 end:142 manganese superoxide dismutase [Trametes versicolor FP-101664 SS1]	193	92.1	92.11	YLEAKA	Acetyl(K)@5	Acetyl(K)@197	missed K-A@5	0.00117838	735.381	368.698	735.38	368.697	2	2	5.1.1.1159.2	8	0.4286	18.7611	1118.14	1114.21	18.75	0.41	603.768	1	1
435	7365	188	188	comp30922_c0;orf1	len=283 frame:-1 start:4441 end:3593 UTP-glucose-1-phosphate uridylyltransferase [Trametes versicolor FP-101664 SS1]	213	99	99	IAQFQKR	Acetyl(K)@6	Acetyl(K)@218	missed K-R@6	-0.00215621	931.522	466.768	931.524	466.769	2	3	7.1.1.1039.12	9	0.4286	14.1645	949.07	647.86	14.06	0.23	412.89	1	0.1264
436	7380	189	189	comp31893_c0;orf1	len=625 frame:-2 start:3830 end:1956 phenylalanyl-tRNA synthetase [Dichomitus squalens LYAD-421 SS1]	442	25.4	25.44	TAVRIANPK	Asn->Gly@7; Acetyl(K)@9	Asn->Gly@448; Acetyl(K)@450	missed R-I@4	-0.00116676	953.565	477.79	953.566	477.79	2	1	10.1.1.2469.5	8	0.0009	33.5061	352.78	299.11	33.4	0.46	143.496	1	1
437	7461	194	194	comp17149_c0;orf1	len=223 frame:-1 start:885 end:217 hypothetical protein DICSQDRAFT_135595 [Dichomitus squalens LYAD-421 SS1]	87	99	17.36	DLISAISDSVLDTASSVPPK	Acetyl@N-term; Leu->Lys@2	Acetyl@87; Leu->Lys@88		0.00223697	2071.07	691.364	2071.07	691.363	3	1	8.1.1.2849.5	13	0.0001	102.584	650.58	195.47	101.52	1.23	281.305	0.0391	0.0391
438	7483	195	195	comp24955_c0;orf1	len=332 frame:-3 start:1270 end:275 hypothetical protein SERLA73DRAFT_144458 [Serpula lacrymans var. lacrymans S7.3]	71	97.3	8.584	GDIDTQVNAAMDR	Acetyl@N-term	Acetyl@71	cleaved G-G@N-term	0.00995166	1446.65	724.333	1446.64	724.328	2	3	5.1.1.1295.6	12	0.0051	26.5129	974.73	539.09	26.69	0.4	423.382	0.4769	0.2838
439	7485	195	195	comp24955_c0;orf1	len=332 frame:-3 start:1270 end:275 hypothetical protein SERLA73DRAFT_144458 [Serpula lacrymans var. lacrymans S7.3]	71	84.7	84.71	GDIDTQVNAAMDR	Acetyl@N-term; Oxidation(M)@11	Acetyl@71	cleaved G-G@N-term	0.0138718	1462.65	732.332	1462.64	732.325	2	4	5.1.1.999.10	10	0.0009	9.53953	1069.08	687.14	9.61	0.23	578.871	0.5231	0.3113
440	7511	195	195	comp24955_c0;orf1	len=332 frame:-3 start:1270 end:275 hypothetical protein SERLA73DRAFT_144458 [Serpula lacrymans var. lacrymans S7.3]	284	55.2	55.16	VTYIDNEPEFR	Acetyl@N-term; Tyr->Phe@3	Acetyl@284; Tyr->Phe@286		0.00112933	1407.67	704.841	1407.67	704.841	2	1	6.1.1.1685.23	7	0.0012	52.9976	710.67	557.08	52.9	0.59	625.354	0.0546	0.052
441	7515	196	196	comp27828_c0;orf1	len=286 frame:1 start:1 end:858 adenylate kinase [Trametes versicolor FP-101664 SS1]	2	18.2	18.16	LLASDTVVSLVRAFVLLTSTATMTVQDELEYLK	Acetyl@N-term; Thr->His@22	Acetyl@2; Thr->His@23	cleaved V-L@N-term; missed R-A@12	0.0129904	3703.99	618.339	3703.97	618.336	6	3	5.1.1.1794.3	9	0.0002	52.2637	3848.1	1859.96	52.03	0.47	465.658	0.1	0.0991
442	7515	196	196	comp27828_c0;orf1	len=286 frame:1 start:1 end:858 adenylate kinase [Trametes versicolor FP-101664 SS1]	2	18.2	18.16	LLASDTVVSLVRAFVLLTSTATMTVQDELEYLK	Acetyl@N-term; Thr->His@20	Acetyl@2; Thr->His@21	cleaved V-L@N-term; missed R-A@12	0.0129904	3703.99	618.339	3703.97	618.336	6	3	5.1.1.1794.3	9	0.0002	52.2637	3848.1	1859.96	52.03	0.47	465.658	0.1	0.0991
443	7515	196	196	comp27828_c0;orf1	len=286 frame:1 start:1 end:858 adenylate kinase [Trametes versicolor FP-101664 SS1]	2	18.2	18.16	LLASDTVVSLVRAFVLLTSTATMTVQDELEYLK	Acetyl@N-term; Thr->His@18	Acetyl@2; Thr->His@19	cleaved V-L@N-term; missed R-A@12	0.0129904	3703.99	618.339	3703.97	618.336	6	3	5.1.1.1794.3	9	0.0002	52.2637	3848.1	1859.96	52.03	0.47	465.658	0.1	0.0991
444	7515	196	196	comp27828_c0;orf1	len=286 frame:1 start:1 end:858 adenylate kinase [Trametes versicolor FP-101664 SS1]	2	18.2	18.16	LLASDTVVSLVRAFVLLTSTATMTVQDELEYLK	Acetyl@N-term; Thr->His@24	Acetyl@2; Thr->His@25	cleaved V-L@N-term; missed R-A@12	0.0129904	3703.99	618.339	3703.97	618.336	6	3	5.1.1.1794.3	9	0.0002	52.2637	3848.1	1859.96	52.03	0.47	465.658	0.1	0.0991
445	7548	198	198	comp17238_c0;orf1	len=338 frame:2 start:38 end:1051 CRAL/TRIO domain-containing protein [Trametes versicolor FP-101664 SS1]	20	97.2	97.19	SVVESVVEPQTK	Acetyl@N-term	Acetyl@20	cleaved M-S@N-term	0.000507829	1342.7	672.356	1342.7	672.356	2	1	5.1.1.1770.3	11	0.0563	50.837	241.4	234.31	50.8	1.2	188.591	1	1
446	7654	204	204	comp28759_c0;orf1	len=1089 frame:2 start:317 end:3583 fatty acid synthase [Dichomitus squalens LYAD-421 SS1]	609	96.5	96.54	GIIGFTSTSTDKAGR	Acetyl(K)@12	Acetyl(K)@620	missed K-A@12	-0.00153553	1551.79	518.27	1551.79	518.27	3	1	8.1.1.1649.14	8	0.4286	43.4154	248.23	247.75	43.39	1.06	565.797	1	1
447	7667	205	205	comp22535_c0;orf1	len=551 frame:1 start:49 end:1701 cofactor-independent phosphoglycerate mutase [Dichomitus squalens LYAD-421 SS1]	123	66.4	66.35	QFHKNESILESFNR	Acetyl(K)@4; Leu->Val@9	Acetyl(K)@126; Leu->Val@131	missed K-N@4	0.0120089	1775.87	444.975	1775.86	444.972	4	1	7.1.1.930.8	8	0.0017	7.84487	624.64	617.62	7.87	0.18	491.281	0.0743	0.0484
448	7695	206	206	comp31856_c0;orf1	len=909 frame:-3 start:4490 end:1764 eukaryotic translation initiation factor 3 subunit 8 [Dichomitus squalens LYAD-421 SS1]	714	21.6	21.55	ALQDGEWVK	Acetyl@N-term; Deamidated(Q)@3	Acetyl@714		0.0116399	1087.53	544.772	1087.52	544.767	2	4	8.1.1.1789.9	6	0.0211	51.5893	1899	1144.15	51.23	0.64	669.644	0.4188	0.4188
449	7707	207	207	comp36254_c0;orf1	len=273 frame:1 start:1 end:819 glutathione S-transferase C-terminal-like protein [Dichomitus squalens LYAD-421 SS1]	150	99	99	LVPAWHAFLHKNGPVEDFYK	Acetyl(K)@11	Acetyl(K)@160	missed K-N@11	0.00393638	2409.23	603.315	2409.23	603.314	4	2	1.1.1.5528.2	14	0.4286	74.9042	820.91	724.07	75.03	0.36	233.986	1	1
450	7715	208	208	comp16335_c0;orf1	len=869 frame:2 start:77 end:2683 beta-glucosidase [Dichomitus squalens LYAD-421 SS1]	208	99	4.72	VNGTHVSENPYILQDILR	Acetyl@N-term; Asn->Gly@2; Oxidation(H)@5	Acetyl@208; Asn->Gly@209		-0.00500298	2068.05	690.359	2068.06	690.36	3	2	7.1.1.2125.9	16	0	77.3675	419.51	374.58	77.49	0.35	451.685	0.2592	0.2592
451	7716	208	208	comp16335_c0;orf1	len=869 frame:2 start:77 end:2683 beta-glucosidase [Dichomitus squalens LYAD-421 SS1]	286	99	61.59	AAKVLELVQK	Acetyl@N-term; Val->Thr@8	Acetyl@286; Val->Thr@293	missed K-V@3	0.000701206	1141.67	571.843	1141.67	571.843	2	8	7.1.1.1359.22	8	0.0004	32.7553	3605.45	3153.35	32.89	0.35	1891.77	0.3522	0.2941
452	7716	208	208	comp16335_c0;orf1	len=869 frame:2 start:77 end:2683 beta-glucosidase [Dichomitus squalens LYAD-421 SS1]	286	99	78.4	AAKVLELVQK	Acetyl(K)@3; Val->Thr@8	Acetyl(K)@288; Val->Thr@293	missed K-V@3	5.60898e-05	1141.67	571.843	1141.67	571.843	2	10	8.1.1.1471.8	10	0.001	33.0405	5118.99	4048.3	33.11	0.41	1721.62	0.5	0.4176
453	7792	212	212	comp32906_c0;orf1	len=808 frame:1 start:3349 end:5772 ubiquitin carboxyl-terminal hydrolase 14 [Dichomitus squalens LYAD-421 SS1]	498	23.5	23.46	EKGQDAGK	Acetyl(K)@2; Asp->Val@5	Acetyl(K)@499; Asp->Val@502	missed K-G@2	-0.00546846	857.455	429.735	857.461	429.738	2	1	5.1.1.928.5	9	0.0002	5.37242	565.24	546.47	5.4	0.18	599.468	1	1
454	7883	219	219; 1472; 1728	comp29862_c2;orf1; comp20559_c0;orf1; comp22392_c0;orf1	len=140 frame:-3 start:834 end:415 histone 3 [Schizophyllum commune H4-8] &gt;gi; len=171 frame:3 start:3 end:515 histone 3 [Schizophyllum commune H4-8] &gt;gi; len=75 frame:-1 start:225 end:1 PREDICTED: histone H3-like [Metaseiulus occidentalis]	12	99	99	KSTGGKAPR	Acetyl(K)@1; Acetyl(K)@6	Acetyl(K)@12; Acetyl(K)@17	missed K-S@1; missed K-A@6	-0.00187595	984.533	493.274	984.535	493.275	2	2	5.1.1.919.13	12	0.1837	4.8763	1373.91	1364.18	4.84	0.12	1769.33	0.5	0.5
455	7883	219	219; 1472; 1728	comp29862_c2;orf1; comp20559_c0;orf1; comp22392_c0;orf1	len=140 frame:-3 start:834 end:415 histone 3 [Schizophyllum commune H4-8] &gt;gi; len=171 frame:3 start:3 end:515 histone 3 [Schizophyllum commune H4-8] &gt;gi; len=75 frame:-1 start:225 end:1 PREDICTED: histone H3-like [Metaseiulus occidentalis]	12	99	41.23	KSTGGKAPR	Acetyl@N-term; Acetyl(K)@6	Acetyl@12; Acetyl(K)@17	missed K-S@1; missed K-A@6	-0.00187595	984.533	493.274	984.535	493.275	2	2	5.1.1.919.13	12	0.0636	4.8763	1373.91	1364.18	4.84	0.12	1769.33	0.5	0.5
456	7884	219	219	comp29862_c2;orf1	len=140 frame:-3 start:834 end:415 histone 3 [Schizophyllum commune H4-8] &gt;gi	21	99	99	KQLATKAR	Acetyl(K)@1; Acetyl(K)@6	Acetyl(K)@21; Acetyl(K)@26	missed K-Q@1; missed K-A@6	0.00196089	998.589	500.302	998.587	500.301	2	4	5.1.1.990.12	10	0.1837	8.99222	861.74	484.39	9.08	0.17	465.509	0.5	0.3494
457	7884	219	219	comp29862_c2;orf1	len=140 frame:-3 start:834 end:415 histone 3 [Schizophyllum commune H4-8] &gt;gi	21	99	46.64	KQLATKAR	Acetyl@N-term; Acetyl(K)@6	Acetyl@21; Acetyl(K)@26	missed K-Q@1; missed K-A@6	0.00196089	998.589	500.302	998.587	500.301	2	3	5.1.1.990.12	10	0.0689	8.99222	861.74	484.39	9.08	0.17	465.509	0.5	0.3494
458	7885	219	219	comp29862_c2;orf1	len=140 frame:-3 start:834 end:415 histone 3 [Schizophyllum commune H4-8] &gt;gi	22	99	99	QLATKAR	Acetyl(K)@5	Acetyl(K)@26	missed K-A@5	-0.00290324	828.479	415.247	828.482	415.248	2	2	5.1.1.938.7	7	0.4286	5.97757	742.61	700.91	6	0.23	390.993	1	0.2314
459	7885	219	219	comp29862_c2;orf1	len=140 frame:-3 start:834 end:415 histone 3 [Schizophyllum commune H4-8] &gt;gi	22	99	21.35	QLATKARK	Acetyl(K)@5; Lys-loss@C-term	Acetyl(K)@26	missed K-A@5; missed R-K@7	-0.00290324	828.479	415.247	828.482	415.248	2	1	5.1.1.938.7	8	0.0003	5.97757	742.61	700.91	6	0.23	390.993	1	0.5
460	7886	219	219	comp29862_c2;orf1	len=140 frame:-3 start:834 end:415 histone 3 [Schizophyllum commune H4-8] &gt;gi	29	99	99	KTATAAATGGVK	Acetyl(K)@1	Acetyl(K)@29	missed K-T@1	-0.00150955	1116.61	559.313	1116.61	559.314	2	1	5.1.1.945.10	9	0.4286	6.38303	205.23	200.33	6.4	0.17	218.538	0.182	0.182
461	7886	219	219	comp29862_c2;orf1	len=140 frame:-3 start:834 end:415 histone 3 [Schizophyllum commune H4-8] &gt;gi	29	99	49.96	KTATAAATGGVK	Acetyl@N-term	Acetyl@29	missed K-T@1	-0.00150955	1116.61	559.313	1116.61	559.314	2	1	5.1.1.945.10	9	0.1812	6.38303	205.23	200.33	6.4	0.17	218.538	0.182	0.182
462	7887	219	219	comp29862_c2;orf1	len=140 frame:-3 start:834 end:415 histone 3 [Schizophyllum commune H4-8] &gt;gi	29	92.4	92.39	KTATAAATGGVK	Acetyl(K)@1; Carbamidomethyl(T)@2	Acetyl(K)@29	missed K-T@1	-2.5417e-05	1173.64	587.825	1173.64	587.825	2	1	5.1.1.945.12	9	0.0003	6.39305	358.52	343.17	6.41	0.17	161.719	0.318	0.318
463	7887	219	219	comp29862_c2;orf1	len=140 frame:-3 start:834 end:415 histone 3 [Schizophyllum commune H4-8] &gt;gi	29	92.4	49.28	KTATAAATGGVK	Acetyl@N-term; Carbamidomethyl(T)@2	Acetyl@29	missed K-T@1	-2.5417e-05	1173.64	587.825	1173.64	587.825	2	1	5.1.1.945.12	9	0.0001	6.39305	358.52	343.17	6.41	0.17	161.719	0.318	0.318
464	7893	219	219; 1728	comp29862_c2;orf1; comp20559_c0;orf1	len=140 frame:-3 start:834 end:415 histone 3 [Schizophyllum commune H4-8] &gt;gi; len=171 frame:3 start:3 end:515 histone 3 [Schizophyllum commune H4-8] &gt;gi	58	99	96.51	YQKSTELLIR	Carbamidomethyl@N-term; Acetyl(K)@3	Acetyl(K)@60	missed K-S@3	-0.000372245	1348.73	675.375	1348.74	675.375	2	8	7.1.1.1553.25	8	0.009	44.0828	1791.37	1048.27	44.27	0.41	910.821	0.0387	0.02
465	7893	219	219; 1728	comp29862_c2;orf1; comp20559_c0;orf1	len=140 frame:-3 start:834 end:415 histone 3 [Schizophyllum commune H4-8] &gt;gi; len=171 frame:3 start:3 end:515 histone 3 [Schizophyllum commune H4-8] &gt;gi	57	99	21.48	RYQKSTELLIR	Arg->Gly@1; Acetyl(K)@4	Arg->Gly@57; Acetyl(K)@60	missed R-Y@1; missed K-S@4	-0.000647232	1348.73	675.375	1348.74	675.375	2	7	8.1.1.1671.21	12	0.0004	44.7285	1054.11	1043.59	44.62	0.41	945.553	0.2329	0.0178
466	7890	219	219; 1728	comp29862_c2;orf1; comp20559_c0;orf1	len=140 frame:-3 start:834 end:415 histone 3 [Schizophyllum commune H4-8] &gt;gi; len=171 frame:3 start:3 end:515 histone 3 [Schizophyllum commune H4-8] &gt;gi	57	99	99	RYQKSTELLIR	Acetyl(K)@4	Acetyl(K)@60	missed R-Y@1; missed K-S@4	-0.00178713	1447.81	483.612	1447.81	483.612	3	7	7.1.1.1385.18	15	0.4286	34.2697	3084.46	1991.13	34.06	0.35	1725.73	0.6815	0.0521
467	7891	219	219; 1728	comp29862_c2;orf1; comp20559_c0;orf1	len=140 frame:-3 start:834 end:415 histone 3 [Schizophyllum commune H4-8] &gt;gi; len=171 frame:3 start:3 end:515 histone 3 [Schizophyllum commune H4-8] &gt;gi	57	99	99	RYQKSTELLIR	Carbamidomethyl@N-term; Acetyl(K)@4	Acetyl(K)@60	missed R-Y@1; missed K-S@4	-0.00303652	1504.83	502.618	1504.84	502.619	3	1	6.1.1.1382.12	11	0.0079	35.2948	387.62	367.21	35.33	0.41	400.28	0.0856	0.0065
468	7892	219	219; 1728	comp29862_c2;orf1; comp20559_c0;orf1	len=140 frame:-3 start:834 end:415 histone 3 [Schizophyllum commune H4-8] &gt;gi; len=171 frame:3 start:3 end:515 histone 3 [Schizophyllum commune H4-8] &gt;gi	58	99	99	YQKSTELLIR	Acetyl(K)@3	Acetyl(K)@60	missed K-S@3	-0.00234325	1291.71	646.863	1291.71	646.864	2	34	6.1.1.1530.22	14	0.4286	43.9519	30276.3	28216	43.91	0.52	13151.3	0.6539	0.3383
469	7892	219	219; 1728	comp29862_c2;orf1; comp20559_c0;orf1	len=140 frame:-3 start:834 end:415 histone 3 [Schizophyllum commune H4-8] &gt;gi; len=171 frame:3 start:3 end:515 histone 3 [Schizophyllum commune H4-8] &gt;gi	58	99	64.13	YQKSTELLIR	Acetyl@N-term	Acetyl@58	missed K-S@3	0.000467089	1291.71	431.579	1291.71	431.578	3	1	7.1.1.1542.6	9	0.1812	43.4071	4751.11	757.75	43.69	0.35	737.304	0.1026	0.0531
470	7892	219	219; 1728	comp29862_c2;orf1; comp20559_c0;orf1	len=140 frame:-3 start:834 end:415 histone 3 [Schizophyllum commune H4-8] &gt;gi; len=171 frame:3 start:3 end:515 histone 3 [Schizophyllum commune H4-8] &gt;gi	58	99	47.8	YQKSTELLIRK	Acetyl(K)@3; Lys-loss@C-term	Acetyl(K)@60	missed K-S@3; missed R-K@10	-0.00234326	1291.71	646.863	1291.71	646.864	2	1	6.1.1.1525.18	17	0.0003	43.6616	30276.3	25507.3	43.91	0.52	13982.9	1	0.3563
471	7895	219	219; 1728	comp29862_c2;orf1; comp20559_c0;orf1	len=140 frame:-3 start:834 end:415 histone 3 [Schizophyllum commune H4-8] &gt;gi; len=171 frame:3 start:3 end:515 histone 3 [Schizophyllum commune H4-8] &gt;gi	58	93	93.03	YQKSTELLIR	Deamidated(Q)@2; Acetyl(K)@3	Acetyl(K)@60	missed K-S@3	0.0148259	1292.71	647.364	1292.7	647.356	2	1	1.1.1.4877.2	9	0.0499	45.0899	119.45	117.57	45.09	0.6	79.6034	0.0026	0.0013
472	7894	219	219; 1728	comp29862_c2;orf1; comp20559_c0;orf1	len=140 frame:-3 start:834 end:415 histone 3 [Schizophyllum commune H4-8] &gt;gi; len=171 frame:3 start:3 end:515 histone 3 [Schizophyllum commune H4-8] &gt;gi	58	94.8	67.08	YQKSTELLIR	Oxidation(Y)@1; Acetyl(K)@3	Oxidation(Y)@58; Acetyl(K)@60	missed K-S@3	-0.00354358	1307.7	654.86	1307.71	654.862	2	5	6.1.1.1532.22	8	0.0005	44.0767	1379.19	907.15	43.91	0.58	572.897	0.0298	0.0154
473	7897	219	219; 1728	comp29862_c2;orf1; comp20559_c0;orf1	len=140 frame:-3 start:834 end:415 histone 3 [Schizophyllum commune H4-8] &gt;gi; len=171 frame:3 start:3 end:515 histone 3 [Schizophyllum commune H4-8] &gt;gi	58	34.2	34.24	YQKSTELLIR	Trioxidation(Y)@1; Acetyl(K)@3	Trioxidation(Y)@58; Acetyl(K)@60	missed K-S@3	-0.00362286	1339.69	670.855	1339.7	670.856	2	1	6.1.1.1528.13	8	0.0001	43.8448	391.95	383.76	43.91	0.93	412.99	0.0085	0.0044
474	7896	219	219; 1728	comp29862_c2;orf1; comp20559_c0;orf1	len=140 frame:-3 start:834 end:415 histone 3 [Schizophyllum commune H4-8] &gt;gi; len=171 frame:3 start:3 end:515 histone 3 [Schizophyllum commune H4-8] &gt;gi	58	62.7	56.79	YQKSTELLIR	Carbamidomethyl@N-term; Deamidated(Q)@2; Acetyl(K)@3	Acetyl(K)@60	missed K-S@3	0.0171402	1349.74	675.875	1349.72	675.867	2	2	6.1.1.1536.18	8	0.001	44.3076	1381.11	1212.83	44.38	0.47	2550.26	0.0298	0.0154
475	7896	219	219; 1728	comp29862_c2;orf1; comp20559_c0;orf1	len=140 frame:-3 start:834 end:415 histone 3 [Schizophyllum commune H4-8] &gt;gi; len=171 frame:3 start:3 end:515 histone 3 [Schizophyllum commune H4-8] &gt;gi	58	62.7	33.47	YQKSTELLIR	Gln->Trp@2; Acetyl(K)@3	Gln->Trp@59; Acetyl(K)@60	missed K-S@3	0.0018841	1349.74	675.875	1349.73	675.874	2	2	6.1.1.1536.18	8	0.0004	44.3076	1381.11	1212.83	44.38	0.47	2550.26	0.0298	0.0154
476	7898	219	219; 1728	comp29862_c2;orf1; comp20559_c0;orf1	len=140 frame:-3 start:834 end:415 histone 3 [Schizophyllum commune H4-8] &gt;gi; len=171 frame:3 start:3 end:515 histone 3 [Schizophyllum commune H4-8] &gt;gi	59	96.9	96.87	QKSTELLIR	Gln->pyro-Glu@N-term; Acetyl(K)@2	Acetyl(K)@60	cleaved Y-Q@N-term; missed K-S@2	-0.00158694	1111.62	556.818	1111.62	556.819	2	1	6.1.1.1671.10	10	0.0026	52.1564	804.03	786.49	52.08	0.53	752.639	0.3851	0.009
477	7899	219	219; 1728	comp29862_c2;orf1; comp20559_c0;orf1	len=140 frame:-3 start:834 end:415 histone 3 [Schizophyllum commune H4-8] &gt;gi; len=171 frame:3 start:3 end:515 histone 3 [Schizophyllum commune H4-8] &gt;gi	59	82.9	82.85	QKSTELLIR	Acetyl(K)@2	Acetyl(K)@60	cleaved Y-Q@N-term; missed K-S@2	0.00104479	1128.65	565.333	1128.65	565.332	2	1	6.1.1.1384.19	7	0.0077	35.4236	1283.68	1259.52	35.45	0.41	647.251	0.6149	0.0143
478	7937	222	222	comp34253_c0;orf1	len=349 frame:2 start:2558 end:3604 Cloroperoxidase [Dichomitus squalens LYAD-421 SS1]	146	91.5	91.46	GIKFAELHDAIR	Acetyl(K)@3	Acetyl(K)@148	missed K-F@3	0.00382341	1410.77	471.262	1410.76	471.261	3	1	7.1.1.1706.5	5	0.4286	52.9484	218.35	209.53	53.05	0.35	182.047	0.5	0.0261
479	7937	222	222	comp34253_c0;orf1	len=349 frame:2 start:2558 end:3604 Cloroperoxidase [Dichomitus squalens LYAD-421 SS1]	146	91.5	61.28	GIKFAELHDAIR	Acetyl@N-term	Acetyl@146	missed K-F@3	0.00382341	1410.77	471.262	1410.76	471.261	3	1	7.1.1.1706.5	5	0.1812	52.9484	218.35	209.53	53.05	0.35	182.047	0.5	0.0261
480	7956	223	223	comp17007_c0;orf1	len=288 frame:-1 start:989 end:126 hypothetical protein TRAVEDRAFT_90460, partial [Trametes versicolor FP-101664 SS1]	53	93.4	64.68	HLIKLVK	Acetyl(K)@4	Acetyl(K)@56	missed K-L@4	-0.00187441	891.589	446.802	891.591	446.803	2	3	9.1.1.1482.3	8	0.4286	24.2894	201.88	153.91	24.19	0.3	215.188	1	1
481	7985	225	225	comp22610_c0;orf2	len=613 frame:3 start:18 end:1856 glycyl-tRNA synthetase [Trametes versicolor FP-101664 SS1]	34	96.4	86.19	ANLPVNTTAHPFDK	Acetyl@N-term	Acetyl@34	cleaved M-A@N-term	-0.000340135	1565.78	783.899	1565.78	783.899	2	2	6.1.1.1499.29	8	0.0317	42.1599	644.64	568.17	42.29	0.41	497.369	1	1
482	8093	232	232	comp25403_c0;orf1	len=498 frame:-1 start:1789 end:296 hypothetical protein DICSQDRAFT_110398 [Dichomitus squalens LYAD-421 SS1]	400	70.5	70.49	ALAKLVGR	Acetyl(K)@4	Acetyl(K)@403	missed K-L@4	-0.00213028	868.547	435.281	868.549	435.282	2	1	9.1.1.1549.7	5	0.4286	28.0012	166.63	165.1	27.98	1.05	140.047	1	1
483	8163	235	235	comp29413_c0;orf1	len=460 frame:2 start:53 end:1432 serine-tRNA ligase [Dichomitus squalens LYAD-421 SS1]	130	92.9	92.87	VPVSLTEDDNK	Acetyl@N-term; Oxidation(P)@2	Acetyl@130; Oxidation(P)@131	cleaved G-V@N-term	0.0163732	1273.62	637.817	1273.6	637.809	2	2	5.1.1.1238.5	9	0	23.2867	244.02	155.33	23.7	0.76	142.796	1	0.312
484	8173	236	236	comp24963_c0;orf1	len=554 frame:-3 start:3767 end:2106 hypothetical protein DICSQDRAFT_183358 [Dichomitus squalens LYAD-421 SS1]	292	51.5	51.53	VLGSNGSGTMSDVVAGVVWAAQQASAK	Acetyl@N-term; Oxidation(M)@10	Acetyl@292		0.0110069	2647.3	883.441	2647.29	883.438	3	1	9.1.1.2323.8	8	0.0301	72.7821	411.53	405.21	72.74	0.29	312.402	0.0435	0.0435
485	8202	238	238	comp22657_c0;orf2	len=156 frame:2 start:113 end:580 hypothetical protein DICSQDRAFT_156835 [Dichomitus squalens LYAD-421 SS1]	32	99	99	TTPEDVVEHIAKLAR	Acetyl(K)@12	Acetyl(K)@43	missed K-L@12	-0.00196773	1719.91	574.312	1719.92	574.312	3	2	8.1.1.2373.2	14	0.4286	85.6333	843.04	834.03	85.68	0.47	778.535	1	0.3326
486	8205	238	238	comp22657_c0;orf2	len=156 frame:2 start:113 end:580 hypothetical protein DICSQDRAFT_156835 [Dichomitus squalens LYAD-421 SS1]	47	99	96.63	KGLTPSQIGVTLR	Acetyl(K)@1; Thr->Val@4	Acetyl(K)@47; Thr->Val@50	missed K-G@1	-0.00482186	1408.84	470.619	1408.84	470.621	3	2	8.1.1.1701.4	10	0.0009	46.4466	1037.48	291.52	46.08	0.35	413.915	0.2327	0.1059
487	8205	238	238	comp22657_c0;orf2	len=156 frame:2 start:113 end:580 hypothetical protein DICSQDRAFT_156835 [Dichomitus squalens LYAD-421 SS1]	48	99	96.35	GLTPSQIGVTLR	Acetyl@N-term; Octanoyl(T)@3	Acetyl@48; Octanoyl(T)@50		0.00641154	1408.84	470.619	1408.83	470.617	3	2	8.1.1.1696.4	11	0	46.1531	1037.48	998.85	46.08	0.35	774.471	0.2218	0.1059
488	8205	238	238	comp22657_c0;orf2	len=156 frame:2 start:113 end:580 hypothetical protein DICSQDRAFT_156835 [Dichomitus squalens LYAD-421 SS1]	47	99	34.12	KGLTPSQIGVTLR	Acetyl@N-term; Thr->Val@4	Acetyl@47; Thr->Val@50	missed K-G@1	-0.00482186	1408.84	470.619	1408.84	470.621	3	2	8.1.1.1696.4	10	0.0004	46.1531	1037.48	998.85	46.08	0.35	774.471	0.2327	0.1059
489	8205	238	238	comp22657_c0;orf2	len=156 frame:2 start:113 end:580 hypothetical protein DICSQDRAFT_156835 [Dichomitus squalens LYAD-421 SS1]	48	99	19.01	GLTPSQIGVTLR	Acetyl@N-term; Octanoyl(S)@5	Acetyl@48; Octanoyl(S)@52		0.00641154	1408.84	470.619	1408.83	470.617	3	2	8.1.1.1696.4	10	0	46.1531	1037.48	998.85	46.08	0.35	774.471	0.2218	0.1059
490	8226	240	240	comp32449_c0;orf1	len=390 frame:-3 start:1782 end:613 PCI-domain-containing protein [Dichomitus squalens LYAD-421 SS1]	93	99	15.94	KTEGETDIADALR	Acetyl(K)@1; Glu->Ser@3	Acetyl(K)@93; Glu->Ser@95	missed K-T@1	0.00228453	1417.71	473.576	1417.7	473.576	3	1	5.1.1.1381.4	13	0.0011	31.4871	586.3	407.59	31.64	0.4	388.393	0.3333	0.3333
491	8242	241	241	comp22852_c0;orf1	len=344 frame:1 start:106 end:1137 hypothetical protein TRAVEDRAFT_68659 [Trametes versicolor FP-101664 SS1]	116	99	99	LPAYKQLLALGK	Acetyl(K)@5	Acetyl(K)@120	missed K-Q@5	-0.00414156	1355.81	678.914	1355.82	678.916	2	9	1.1.1.5585.4	20	0.4286	77.8212	4286.98	3039.53	77.71	0.35	1497.44	1	0.6487
492	8252	242	242	comp16712_c0;orf1; comp11488_c0;orf1	len=203 frame:-2 start:698 end:90 nascent polypeptide-associated complex, alpha subunit [Dichomitus squalens LYAD-421 SS1]; len=218 frame:-2 start:789 end:136 hypothetical protein AGABI1DRAFT_82747 [Agaricus bisporus var. burnettii JB137-S8] &gt;gi	55	99	99	ALLSLGLKR	Acetyl(K)@8	Acetyl(K)@62	missed K-R@8	-0.000826129	1011.64	506.829	1011.64	506.829	2	5	1.1.1.5235.2	12	0.4286	59.9865	1120.68	956.52	60.15	0.47	578.445	1	0.377
493	8343	247	247	comp24819_c0;orf1	len=224 frame:-2 start:913 end:242 GTP-binding protein ypt1 [Coniophora puteana RWD-64-598 SS2]	20	99	99	MHTSEYDYLFK	Acetyl@N-term	Acetyl@20	cleaved I-M@N-term	0.0010677	1474.65	738.33	1474.64	738.329	2	2	7.1.1.1944.9	16	0.0037	66.8458	1690.28	1620.19	66.92	0.41	1169.1	1	0.671
494	8344	247	247	comp24819_c0;orf1	len=224 frame:-2 start:913 end:242 GTP-binding protein ypt1 [Coniophora puteana RWD-64-598 SS2]	22	85.2	85.22	TSEYDYLFK	Acetyl@N-term; Tyr->Phe@4	Acetyl@22; Tyr->Phe@25	cleaved H-T@N-term	7.82941e-05	1190.55	596.282	1190.55	596.282	2	3	7.1.1.2275.4	8	0.0001	85.8235	828.6	777.73	85.73	0.41	693.732	1	0.329
495	8372	249	249	comp31614_c0;orf2	len=988 frame:-2 start:5878 end:2915 hypothetical protein TRAVEDRAFT_31233 [Trametes versicolor FP-101664 SS1]	10	99	99	SHSTYFPSQSAFEQIK	Acetyl@N-term	Acetyl@10	cleaved M-S@N-term	-0.00439889	1897.88	633.634	1897.88	633.635	3	3	7.1.1.1817.12	16	0.0635	59.4647	2342.76	2317.23	59.48	0.41	1932.24	1	1
496	8392	249	249	comp31614_c0;orf2	len=988 frame:-2 start:5878 end:2915 hypothetical protein TRAVEDRAFT_31233 [Trametes versicolor FP-101664 SS1]	961	22.1	22.12	PSTPVKSPTVSK	Acetyl@N-term; Thr->Val@3	Acetyl@961; Thr->Val@963	cleaved R-P@N-term; missed K-S@6	0.000361988	1266.72	423.247	1266.72	423.247	3	1	7.1.1.1159.6	7	0.0002	21.1219	900.58	292.85	20.69	0.41	431.613	0.2336	0.2336
497	8403	250	250	comp32332_c0;orf1	len=232 frame:-2 start:5101 end:4406 glutathione S-transferase [Trametes versicolor FP-101664 SS1]	100	21.9	21.91	YGGIGSLIPDPR	Acetyl@N-term	Acetyl@100		0.00859449	1285.68	643.845	1285.67	643.841	2	2	8.1.1.2158.5	7	0.1812	73.1334	507.22	448.4	73.26	0.53	516.165	0.0782	0.0723
498	8411	250	250	comp32332_c0;orf1	len=232 frame:-2 start:5101 end:4406 glutathione S-transferase [Trametes versicolor FP-101664 SS1]	200	99	32.33	AVGVDLLGSEK	Glu->Ser@10; Acetyl(K)@11	Glu->Ser@209; Acetyl(K)@210		-0.000230223	1086.59	544.303	1086.59	544.303	2	1	8.1.1.1619.18	8	0.001	41.658	925.24	499.83	41.45	0.64	608.051	0.1196	0.1196
499	8424	251	251	comp31730_c0;orf1	len=491 frame:1 start:5467 end:6939 26S proteasome subunit P45 [Dichomitus squalens LYAD-421 SS1]	466	32.5	32.51	LSHEHFLSGIAEVQSK	Acetyl@N-term	Acetyl@466		-0.00889716	1822.91	608.645	1822.92	608.648	3	1	8.1.1.2205.4	7	0.1812	75.8509	414.42	165.03	76.19	0.46	365.096	0.4078	0.4078
500	8438	253	253	comp18805_c0;orf1	len=325 frame:-3 start:5222 end:4248 NAD(P)-binding protein [Dichomitus squalens LYAD-421 SS1]	40	75.3	75.28	TAISTVTSIGQQR	Acetyl@N-term	Acetyl@40		-0.00254243	1402.74	702.377	1402.74	702.378	2	2	7.1.1.1266.18	7	0.1812	27.3483	333.06	305.83	27.41	0.35	243.635	1	1
501	8439	253	253	comp18805_c0;orf1	len=325 frame:-3 start:5222 end:4248 NAD(P)-binding protein [Dichomitus squalens LYAD-421 SS1]	55	99	99	SVFNASR	Acetyl@N-term	Acetyl@55	cleaved M-S@N-term	-0.000662489	821.402	411.709	821.403	411.709	2	3	6.1.1.1239.9	8	0.0586	26.9484	946.07	915.19	26.93	0.46	589.258	1	1
502	8445	253	253	comp18805_c0;orf1	len=325 frame:-3 start:5222 end:4248 NAD(P)-binding protein [Dichomitus squalens LYAD-421 SS1]	200	55.9	55.91	KTGHIINVGSIAGR	Acetyl(K)@1; Ile->Val@6	Acetyl(K)@200; Ile->Val@205	missed K-T@1	0.0140708	1449.82	484.28	1449.81	484.276	3	1	9.1.1.1994.2	7	0.0033	53.6322	330.62	319.49	53.73	0.59	238.885	1	0.0938
503	8476	255	255	comp17275_c0;orf1	len=186 frame:3 start:3 end:560 40S ribosomal protein S19 [Postia placenta Mad-698-R] &gt;gi	103	72.7	72.72	DVGVGALK	Acetyl@N-term; Leu->Val@7	Acetyl@103; Leu->Val@109		0.0149698	785.443	393.729	785.428	393.721	2	1	9.1.1.1571.4	8	0.0005	29.2868	232.54	226.54	29.32	0.77	212.213	0.1909	0.1909
504	8503	256	256	comp16111_c0;orf1	len=282 frame:-3 start:1063 end:218 ribosomal protein S6e [Dichomitus squalens LYAD-421 SS1]	272	19.4	19.38	ASHKKAAVT	Acetyl(K)@4	Acetyl(K)@275	cleaved T-A@C-term; missed K-K@4; missed K-A@5	-0.00659016	953.523	477.769	953.529	477.772	2	1	10.1.1.2963.3	5	0.2331	56.7475	262.75	250.36	56.67	0.65	132.391	1	1
505	17020	257	257	comp28139_c0;orf1	len=787 frame:-2 start:2533 end:173 5-oxoprolinase [Dichomitus squalens LYAD-421 SS1]	610	29.3	25.29	LDKLDLQVK	Lys->Pro@3; Acetyl(K)@9	Lys->Pro@612; Acetyl(K)@618	missed K-L@3	0.0113305	1081.61	541.814	1081.6	541.808	2	1	8.1.1.2223.8	8	0.0005	76.897	299.82	296.17	76.89	0.35	302.355	1	0.292
506	8523	258	258	comp28944_c0;orf1	len=1456 frame:1 start:127 end:4494 RNB-domain-containing protein [Dichomitus squalens LYAD-421 SS1]	877	27.1	27.1	KDLRGER	Acetyl(K)@1	Acetyl(K)@877	missed K-D@1; missed R-G@4	-0.0148177	914.479	458.247	914.493	458.254	2	1	5.1.1.1126.6	4	0.4286	16.8622	241.43	240.23	16.85	0.35	114.113	0.5	0.5
507	8523	258	258	comp28944_c0;orf1	len=1456 frame:1 start:127 end:4494 RNB-domain-containing protein [Dichomitus squalens LYAD-421 SS1]	877	27.1	21.67	KDLRGER	Acetyl@N-term	Acetyl@877	missed K-D@1; missed R-G@4	-0.0148177	914.479	458.247	914.493	458.254	2	1	5.1.1.1126.6	4	0.1812	16.8622	241.43	240.23	16.85	0.35	114.113	0.5	0.5
508	8535	259	259	comp33787_c0;orf1	len=754 frame:2 start:2 end:2263 adenine nucleotide alpha hydrolases-like protein [Trametes versicolor FP-101664 SS1]	5	77.1	77.08	SLSASAQTVQVTVAHR	Acetyl@N-term; Ser->Lys@5; Deamidated(Q)@10	Acetyl@5; Ser->Lys@9		-0.00847445	1737.93	869.972	1737.94	869.976	2	2	9.1.1.3294.2	11	0	104.876	673.51	667.39	104.87	0.1	419.758	0.1534	0.1393
509	8535	259	259	comp33787_c0;orf1	len=754 frame:2 start:2 end:2263 adenine nucleotide alpha hydrolases-like protein [Trametes versicolor FP-101664 SS1]	5	77.1	77.08	SLSASAQTVQVTVAHR	Acetyl@N-term; Ser->Lys@3; Deamidated(Q)@10	Acetyl@5; Ser->Lys@7		-0.00847445	1737.93	869.972	1737.94	869.976	2	2	9.1.1.3294.2	11	0	104.876	673.51	667.39	104.87	0.1	419.758	0.1534	0.1393
510	8535	259	259	comp33787_c0;orf1	len=754 frame:2 start:2 end:2263 adenine nucleotide alpha hydrolases-like protein [Trametes versicolor FP-101664 SS1]	5	77.1	19.79	SLSASAQTVQVTVAHR	Acetyl@N-term; Ala->Leu@6	Acetyl@5; Ala->Leu@10		-0.0159997	1737.92	869.968	1737.94	869.976	2	2	8.1.1.2902.3	9	0.0001	104.91	174.26	174.26	104.87	0.11	446.561	0.0397	0.036
511	8535	259	259	comp33787_c0;orf1	len=754 frame:2 start:2 end:2263 adenine nucleotide alpha hydrolases-like protein [Trametes versicolor FP-101664 SS1]	5	77.1	19.79	SLSASAQTVQVTVAHR	Acetyl@N-term; Ala->Leu@4	Acetyl@5; Ala->Leu@8		-0.0159997	1737.92	869.968	1737.94	869.976	2	1	8.1.1.2902.3	8	0.0001	104.91	174.26	174.26	104.87	0.11	446.561	0.0397	0.036
512	8535	259	259	comp33787_c0;orf1	len=754 frame:2 start:2 end:2263 adenine nucleotide alpha hydrolases-like protein [Trametes versicolor FP-101664 SS1]	5	77.1	12.04	SLSASAQTVQVTVAHR	Acetyl@N-term; Ser->Lys@5; Deamidated(Q)@7	Acetyl@5; Ser->Lys@9		-0.00847445	1737.93	869.972	1737.94	869.976	2	2	9.1.1.3294.2	10	0	104.876	673.51	667.39	104.87	0.1	419.758	0.1534	0.1393
513	8535.01	259	259	comp33787_c0;orf1	len=754 frame:2 start:2 end:2263 adenine nucleotide alpha hydrolases-like protein [Trametes versicolor FP-101664 SS1]	5	77.1	12.04	SLSASAQTVQVTVAHR	Acetyl@N-term; Ser->Lys@3; Deamidated(Q)@7	Acetyl@5; Ser->Lys@7		-0.00847445	1737.93	869.972	1737.94	869.976	2	2	9.1.1.3294.2	10	0	104.876	673.51	667.39	104.87	0.1	419.758	0.1534	0.1393
514	8535.01	259	259	comp33787_c0;orf1	len=754 frame:2 start:2 end:2263 adenine nucleotide alpha hydrolases-like protein [Trametes versicolor FP-101664 SS1]	5	77.1	15.29	SLSASAQTVQVTVAHR	Acetyl(S)@3; Ser->Lys@5; Deamidated(Q)@10	Acetyl(S)@7; Ser->Lys@9		-0.00847445	1737.93	869.972	1737.94	869.976	2	1	9.1.1.3294.2	12	0	104.876	673.51	667.39	104.87	0.1	419.758	0.1534	0.1393
515	8580	260	260	comp33782_c0;orf1	len=280 frame:-3 start:2191 end:1352 Osmotin thaumatin-like protein [Trametes versicolor FP-101664 SS1]	194	78.8	78.75	GPFDSTGFPVGCK	Acetyl@N-term; Pro->Asn@2; Carbamidomethyl(C)@12	Acetyl@194; Pro->Asn@195		0.0288407	1426.65	714.331	1426.62	714.317	2	1	7.1.1.1673.29	10	0.0001	51.0626	1874.75	298.32	50.19	0.88	580.559	0.0196	0.0181
516	8582	260	260	comp33782_c0;orf1	len=280 frame:-3 start:2191 end:1352 Osmotin thaumatin-like protein [Trametes versicolor FP-101664 SS1]	195	99	82.42	PFDSTGFPVGCK	Acetyl@N-term; Oxidation(F)@2; Carbamidomethyl(C)@11	Acetyl@195; Oxidation(F)@196	cleaved G-P@N-term	0.0176985	1368.62	685.317	1368.6	685.308	2	3	9.1.1.1949.5	12	0	51.0112	1573.62	1420.65	51.09	0.47	1525.95	0.5	0.0152
517	8582	260	260	comp33782_c0;orf1	len=280 frame:-3 start:2191 end:1352 Osmotin thaumatin-like protein [Trametes versicolor FP-101664 SS1]	195	99	15.82	PFDSTGFPVGCK	Acetyl@N-term; Oxidation(D)@3; Carbamidomethyl(C)@11	Acetyl@195; Oxidation(D)@197	cleaved G-P@N-term	0.0176985	1368.62	685.317	1368.6	685.308	2	1	9.1.1.1959.13	9	0	51.6145	1573.62	519.28	51.09	0.47	617.865	0.5	0.0152
518	8696	267	267	comp27162_c1;orf1	len=135 frame:2 start:3245 end:3649 hypothetical protein SERLA73DRAFT_183300 [Serpula lacrymans var. lacrymans S7.3] &gt;gi	57	45.1	45.07	LLDGTIFDSSR	Acetyl@N-term; Methyl(L)@2	Acetyl@57; Methyl(L)@58		0.0137974	1278.66	640.337	1278.65	640.33	2	1	9.1.1.2058.9	8	0	57.408	358.35	338.53	57.49	0.7	501.28	0.0108	0.0108
519	8697	267	267	comp27162_c1;orf1	len=135 frame:2 start:3245 end:3649 hypothetical protein SERLA73DRAFT_183300 [Serpula lacrymans var. lacrymans S7.3] &gt;gi	57	41.5	41.49	LLDGTIFDSSR	Acetyl@N-term; Leu->Glu@2	Acetyl@57; Leu->Glu@58		0.0482026	1280.64	641.326	1280.59	641.302	2	1	9.1.1.2053.7	8	0	57.1095	598.94	494.6	57.02	0.76	553.573	0.0181	0.0181
520	8707	268	268	comp22849_c0;orf1	len=225 frame:-2 start:677 end:3 Aldo/keto reductase [Dichomitus squalens LYAD-421 SS1]	13	98.6	98.55	SELWIPAPTPK	Acetyl@N-term; Thr->Pro@9	Acetyl@13; Thr->Pro@21	cleaved M-S@N-term	0.0155683	1275.7	638.858	1275.69	638.85	2	1	9.1.1.2305.7	10	0.0001	71.7288	864.55	331.15	72.05	0.47	370.095	1	1
521	8723	269	269	comp31374_c0;orf1	len=171 frame:-1 start:3940 end:3428 ribosomal protein S13 [Dichomitus squalens LYAD-421 SS1]	16	99	99	SLVVPEAHTQFQHILR	Acetyl@N-term	Acetyl@16	cleaved M-S@N-term	-0.000329194	1916.03	639.683	1916.03	639.683	3	2	8.1.1.2022.8	16	0.0654	65.1908	1766.13	1244.9	65.34	0.41	992.122	1	0.4403
522	8727	269	269	comp31374_c0;orf1	len=171 frame:-1 start:3940 end:3428 ribosomal protein S13 [Dichomitus squalens LYAD-421 SS1]	32	99	99	LLNTNVDGKR	Acetyl(K)@9	Acetyl(K)@40	missed K-R@9	0.000511708	1170.64	586.325	1170.64	586.325	2	1	7.1.1.1111.20	7	0.4286	18.3433	300.55	296.95	18.3	0.35	250.034	1	0.1132
523	8744	270	270	comp21106_c0;orf1	len=313 frame:-3 start:1018 end:80 hypothetical protein PHACADRAFT_33131 [Phanerochaete carnosa HHB-10118-sp]	267	71.1	71.06	TGLLGDLVR	Acetyl@N-term	Acetyl@267		-0.000644333	984.56	493.287	984.56	493.287	2	1	7.1.1.2078.2	6	0.1812	74.5862	78.32	48.53	74.35	0.46	177.243	0.0065	0.0065
524	8746	271	271	comp17246_c0;orf1	len=211 frame:-1 start:874 end:242 60S ribosomal protein L13a [Trametes versicolor FP-101664 SS1]	12	99	99	ATFSSTPIVIDGK	Acetyl@N-term	Acetyl@12	cleaved M-A@N-term	0.00083193	1376.72	689.367	1376.72	689.367	2	9	7.1.1.1860.5	15	0.0364	61.9399	4085.85	3531.95	61.85	0.41	2233.98	0.7757	0.6037
525	8747	271	271	comp17246_c0;orf1	len=211 frame:-1 start:874 end:242 60S ribosomal protein L13a [Trametes versicolor FP-101664 SS1]	12	69.9	69.85	ATFSSTPIVIDGK	Acetyl@N-term; Cation:Na(D)@11	Acetyl@12	cleaved M-A@N-term	-0.000737602	1398.7	700.357	1398.7	700.358	2	1	7.1.1.1856.14	11	0	61.7188	1181.32	921.68	61.85	0.53	928.755	0.2243	0.1745
526	18732	271	271	comp17246_c0;orf1	len=211 frame:-1 start:874 end:242 60S ribosomal protein L13a [Trametes versicolor FP-101664 SS1]	68	18.6	18.23	NFLHKR	Acetyl(K)@5	Acetyl(K)@72	cleaved H-N@N-term; missed K-R@5	-0.0133191	855.458	428.736	855.471	428.743	2	1	8.1.1.1627.7	4	0.4286	42.1143	273.69	113.84	42.33	1.06	436.212	1	1
527	8756	271	271	comp17246_c0;orf1	len=211 frame:-1 start:874 end:242 60S ribosomal protein L13a [Trametes versicolor FP-101664 SS1]	184	18.1	18.1	KTAALKLR	Acetyl(K)@1; Acetyl(K)@6	Acetyl(K)@184; Acetyl(K)@189	missed K-T@1; missed K-L@6	0.00525896	983.618	492.816	983.613	492.814	2	1	9.1.1.1856.5	5	0.1837	45.6116	97.73	78.28	45.53	0.66	351.597	1	1
528	8766	272	272	comp22514_c0;orf1	len=161 frame:-3 start:860 end:378 60S ribosomal protein L27a [Dichomitus squalens LYAD-421 SS1]	132	99	99	LPFILKAR	Acetyl(K)@6	Acetyl(K)@137	missed K-A@6	-0.00119419	998.626	500.32	998.628	500.321	2	1	1.1.1.5326.5	10	0.4286	65.0166	313.43	295.07	65.06	0.53	140.696	0.4629	0.1355
529	8828	277	277	comp35125_c0;orf1	len=407 frame:-2 start:1551 end:331 aryl-alcohol dehydrogenase [Trametes versicolor FP-101664 SS1]	251	19.2	19.2	AEGMALAPFNVLAGGK	Acetyl@N-term; Glu->Phe@2	Acetyl@251; Glu->Phe@252		-0.0282907	1604.81	535.944	1604.84	535.953	3	1	9.1.1.2021.16	8	0	55.2343	172.23	80.48	54.91	1.35	543.6	0.0492	0.0492
530	8827	277	277	comp35125_c0;orf1	len=407 frame:-2 start:1551 end:331 aryl-alcohol dehydrogenase [Trametes versicolor FP-101664 SS1]	251	31.3	31.3	AEGMALAPFNVLAGGK	Acetyl@N-term; Leu->Met@6	Acetyl@251; Leu->Met@256		0.0411094	1604.81	535.944	1604.77	535.93	3	1	9.1.1.2021.16	8	0.0003	55.2343	172.23	80.48	54.91	1.35	543.6	0.0492	0.0492
531	17438	278	278	comp22353_c0;orf1	len=458 frame:-2 start:1444 end:71 hypothetical protein PHACADRAFT_256646 [Phanerochaete carnosa HHB-10118-sp]	49	24.4	20.66	KIDLDIK	Acetyl(K)@1	Acetyl(K)@49	missed K-I@1	-0.0127449	885.504	443.76	885.517	443.766	2	1	8.1.1.1225.9	5	0.4286	18.7345	317.23	308.85	18.7	0.34	218.113	0.5	0.2733
532	8891	283	283	comp14657_c0;orf1	len=165 frame:1 start:1 end:495 histone H2B [Laccaria bicolor S238N-H82] &gt;gi	22	97.3	97.33	APKPASTAGKAPASTASKAPAK	Ala->Val@5; Acetyl(K)@10; Acetyl(K)@18	Ala->Val@26; Acetyl(K)@31; Acetyl(K)@39	cleaved M-A@N-term; missed K-A@10; missed K-A@18	0.000314	2119.16	707.395	2119.16	707.395	3	1	6.1.1.908.23	16	0.0001	7.80868	513.29	510.44	7.81	0.17	607.592	1	0.0892
533	8892	283	283	comp14657_c0;orf1	len=165 frame:1 start:1 end:495 histone H2B [Laccaria bicolor S238N-H82] &gt;gi	25	99	99	PASTAGKAPASTASKAPAK	Acetyl(K)@7; Acetyl(K)@15	Acetyl(K)@31; Acetyl(K)@39	cleaved K-P@N-term; missed K-A@7; missed K-A@15	0.00150349	1794.95	599.324	1794.95	599.323	3	4	6.1.1.917.29	14	0.035	8.32815	1387.35	1082.24	8.4	0.17	412.179	0.5176	0.2411
534	8892	283	283	comp14657_c0;orf1	len=165 frame:1 start:1 end:495 histone H2B [Laccaria bicolor S238N-H82] &gt;gi	25	99	49.28	PASTAGKAPASTASKAPAK	Acetyl@N-term; Acetyl(K)@15	Acetyl@25; Acetyl(K)@39	cleaved K-P@N-term; missed K-A@7; missed K-A@15	0.00508488	1794.95	599.325	1794.95	599.323	3	1	5.1.1.990.16	10	0.0148	9.00557	962.08	290.91	8.84	0.23	202.54	0.3589	0.1672
535	8893	283	283	comp14657_c0;orf1	len=165 frame:1 start:1 end:495 histone H2B [Laccaria bicolor S238N-H82] &gt;gi	25	94.9	94.86	PASTAGKAPASTASKAPAK	Carbamidomethyl@N-term; Acetyl(K)@7; Acetyl(K)@15	Acetyl(K)@31; Acetyl(K)@39	cleaved K-P@N-term; missed K-A@7; missed K-A@15	0.000677658	1851.97	618.331	1851.97	618.33	3	2	6.1.1.920.30	12	0.0008	8.50415	331.04	325.33	8.51	0.12	298.492	0.1235	0.0575
536	8894	283	283	comp14657_c0;orf1	len=165 frame:1 start:1 end:495 histone H2B [Laccaria bicolor S238N-H82] &gt;gi	27	99	99	STAGKAPASTASKAPAK	Acetyl(K)@5; Acetyl(K)@13	Acetyl(K)@31; Acetyl(K)@39	cleaved A-S@N-term; missed K-A@5; missed K-A@13	-4.48231e-05	1626.86	543.293	1626.86	543.293	3	1	5.1.1.967.20	13	0.0098	7.67097	732.91	653.01	7.63	0.12	775.371	1	0.1274
537	8895	283	283	comp14657_c0;orf1	len=165 frame:1 start:1 end:495 histone H2B [Laccaria bicolor S238N-H82] &gt;gi	30	99	99	GKAPASTASKAPAK	Acetyl(K)@2; Acetyl(K)@10	Acetyl(K)@31; Acetyl(K)@39	cleaved A-G@N-term; missed K-A@2; missed K-A@10	0.00180184	1367.74	684.879	1367.74	684.878	2	1	5.1.1.949.22	15	0.0076	6.63137	609.56	600.44	6.63	0.23	325.325	0.5	0.1059
538	8895	283	283	comp14657_c0;orf1	len=165 frame:1 start:1 end:495 histone H2B [Laccaria bicolor S238N-H82] &gt;gi	30	99	50.3	GKAPASTASKAPAK	Acetyl@N-term; Acetyl(K)@10	Acetyl@30; Acetyl(K)@39	cleaved A-G@N-term; missed K-A@2; missed K-A@10	0.00180184	1367.74	684.879	1367.74	684.878	2	1	5.1.1.949.22	15	0.0032	6.63137	609.56	600.44	6.63	0.23	325.325	0.5	0.1059
539	8896	283	283	comp14657_c0;orf1; comp28941_c0;orf1	len=165 frame:1 start:1 end:495 histone H2B [Laccaria bicolor S238N-H82] &gt;gi; len=152 frame:3 start:4986 end:5441 hypothetical protein AGABI1DRAFT_130386 [Agaricus bisporus var. burnettii JB137-S8]	32	99	99	APASTASKAPAK	Acetyl(K)@8	Acetyl(K)@39	missed K-A@8	0.00230554	1140.62	571.315	1140.61	571.314	2	2	5.1.1.920.10	19	0.4286	4.94463	609.21	605.02	4.95	0.12	898.116	1	0.1059
540	8908.01	283	283	comp14657_c0;orf1; comp28941_c0;orf1	len=165 frame:1 start:1 end:495 histone H2B [Laccaria bicolor S238N-H82] &gt;gi; len=152 frame:3 start:4986 end:5441 hypothetical protein AGABI1DRAFT_130386 [Agaricus bisporus var. burnettii JB137-S8]	95	82.7	12.79	AMAILNSFVNDIFER	Acetyl@N-term; Asn->Glu@6	Acetyl@95; Asn->Glu@100		0.0118444	1795.89	599.638	1795.88	599.634	3	3	9.1.1.2495.2	8	0.0005	82.4515	1801.97	734.45	82.62	0.24	586.545	0.0593	0.0573
541	8908.01	283	283	comp14657_c0;orf1; comp28941_c0;orf1	len=165 frame:1 start:1 end:495 histone H2B [Laccaria bicolor S238N-H82] &gt;gi; len=152 frame:3 start:4986 end:5441 hypothetical protein AGABI1DRAFT_130386 [Agaricus bisporus var. burnettii JB137-S8]	95	82.7	11.77	AMAILNSFVNDIFER	Acetyl@N-term; Leu->Lys@5	Acetyl@95; Leu->Lys@99		0.000610958	1795.89	599.638	1795.89	599.638	3	3	9.1.1.2495.2	8	0.0002	82.4515	1801.97	734.45	82.62	0.24	586.545	0.0593	0.0573
542	8908.01	283	283	comp14657_c0;orf1; comp28941_c0;orf1	len=165 frame:1 start:1 end:495 histone H2B [Laccaria bicolor S238N-H82] &gt;gi; len=152 frame:3 start:4986 end:5441 hypothetical protein AGABI1DRAFT_130386 [Agaricus bisporus var. burnettii JB137-S8]	95	82.7	11.75	AMAILNSFVNDIFER	Acetyl@N-term; Ile->Lys@4	Acetyl@95; Ile->Lys@98		0.000610958	1795.89	599.638	1795.89	599.638	3	3	9.1.1.2495.2	8	0.0001	82.4515	1801.97	734.45	82.62	0.24	586.545	0.0593	0.0573
543	8908.01	283	283	comp14657_c0;orf1; comp28941_c0;orf1	len=165 frame:1 start:1 end:495 histone H2B [Laccaria bicolor S238N-H82] &gt;gi; len=152 frame:3 start:4986 end:5441 hypothetical protein AGABI1DRAFT_130386 [Agaricus bisporus var. burnettii JB137-S8]	95	82.7	15.38	AMAILNSFVNDIFER	Acetyl@N-term; Ser->Thr@7; Deamidated(N)@10	Acetyl@95; Ser->Thr@101		0.0171803	1795.9	599.64	1795.88	599.634	3	1	8.1.1.2323.3	8	0.0001	82.7251	615.84	527.09	82.66	0.35	486.607	0.0203	0.0196
544	8908.01	283	283	comp14657_c0;orf1; comp28941_c0;orf1	len=165 frame:1 start:1 end:495 histone H2B [Laccaria bicolor S238N-H82] &gt;gi; len=152 frame:3 start:4986 end:5441 hypothetical protein AGABI1DRAFT_130386 [Agaricus bisporus var. burnettii JB137-S8]	95	82.7	11.75	AMAILNSFVNDIFER	Acetyl@N-term; Deamidated(N)@6; Ser->Thr@7	Acetyl@95; Ser->Thr@101		0.0118444	1795.89	599.638	1795.88	599.634	3	3	9.1.1.2495.2	8	0.0001	82.4515	1801.97	734.45	82.62	0.24	586.545	0.0593	0.0573
545	8915	283	283	comp14657_c0;orf1; comp28941_c0;orf1	len=165 frame:1 start:1 end:495 histone H2B [Laccaria bicolor S238N-H82] &gt;gi; len=152 frame:3 start:4986 end:5441 hypothetical protein AGABI1DRAFT_130386 [Agaricus bisporus var. burnettii JB137-S8]	137	99	99	LILPGELAKHAISEGTK	Acetyl(K)@9	Acetyl(K)@145	missed K-H@9	-0.00289531	1818.02	607.015	1818.03	607.016	3	4	9.1.1.2302.11	15	0.4286	71.5526	1637.67	1036.15	71.69	0.23	730.778	1	0.0604
546	18675	286	286	comp35085_c0;orf1	len=255 frame:-3 start:910 end:146 60S ribosomal protein L10 [Dichomitus squalens LYAD-421 SS1]	71	19	16.18	IFDLGRK	Acetyl(K)@7	Acetyl(K)@77	missed R-K@6	0.000985478	889.503	445.759	889.502	445.758	2	1	10.1.1.3008.4	4	0.3444	59.3781	172.83	167.83	59.35	0.48	139.709	1	0.0698
547	9124	300	300	comp35601_c0;orf1	len=211 frame:2 start:2 end:634 ATP synthase d subunit [Dichomitus squalens LYAD-421 SS1]	52	32.2	32.23	LYTSLGLGK	Acetyl@N-term	Acetyl@52		-0.00457715	992.55	497.282	992.554	497.284	2	1	9.1.1.2200.3	5	0.1812	65.5755	176.2	157.86	65.33	1.05	198.115	0.1088	0.1088
548	16911	304	304	comp26801_c0;orf1	len=415 frame:-1 start:2161 end:917 26S proteasome subunit P45 [Dichomitus squalens LYAD-421 SS1]	33	30.7	18.01	DVLKGYR	Acetyl(K)@4	Acetyl(K)@36	missed K-G@4	-0.000985412	891.48	446.748	891.481	446.748	2	1	7.1.1.1521.8	5	0.4286	42.1814	418.29	408.19	42.17	0.87	280.294	1	1
549	9177	305	305	comp14341_c0;orf1	len=242 frame:2 start:2 end:727 40S ribosomal protein S5-1 [Trametes versicolor FP-101664 SS1]	40	99	92.67	AAVLALPK	Acetyl@N-term	Acetyl@40	cleaved M-A@N-term	0.000274899	823.517	412.766	823.517	412.766	2	9	8.1.1.1979.3	11	0.0346	62.6666	2250.34	2128.64	62.49	0.53	661.25	1	1
550	9214	308	308	comp29917_c0;orf1	len=165 frame:-1 start:2090 end:1596 hypothetical protein DICSQDRAFT_47923 [Dichomitus squalens LYAD-421 SS1]	24	99	99	SSDLQWLLLR	Acetyl@N-term	Acetyl@24	cleaved M-S@N-term	-0.000360725	1271.69	636.851	1271.69	636.851	2	2	9.1.1.3034.2	14	0.0541	97.7435	777.99	688.72	97.66	0.38	369.57	1	1
551	9225	309	309	comp22537_c0;orf1	len=282 frame:3 start:393 end:1238 glutathione S-transferase C-terminal-like protein [Trametes versicolor FP-101664 SS1]	28	99	99	SSPDEHIFPHATGR	Acetyl@N-term	Acetyl@28	cleaved M-S@N-term	0.000988072	1591.74	531.587	1591.74	531.587	3	5	6.1.1.1236.21	10	0.0667	26.7964	1190.11	740	26.93	0.29	658.15	1	1
552	9235	309	309	comp22537_c0;orf1	len=282 frame:3 start:393 end:1238 glutathione S-transferase C-terminal-like protein [Trametes versicolor FP-101664 SS1]	214	20.7	20.67	DYILKEHR	Ile->Phe@3; Acetyl(K)@5	Ile->Phe@216; Acetyl(K)@218	missed K-E@5	0.000340693	1148.56	383.861	1148.56	383.861	3	1	8.1.1.1669.2	5	0.001	44.5663	721.54	384.58	44.85	0.41	253.208	1	1
553	9254	311	311	comp30922_c0;orf2	len=374 frame:-2 start:5355 end:4234 UTP-glucose-1-phosphate uridylyltransferase [Trametes versicolor FP-101664 SS1]	4	37.3	37.3	SLDIYK	Acetyl(K)@6	Acetyl(K)@9	cleaved I-S@N-term	-0.00141558	779.405	390.71	779.406	390.711	2	1	7.1.1.1304.6	5	0.2488	29.5241	435.26	277.38	29.75	0.82	392.644	1	1
554	9273	312	312	comp25915_c0;orf1	len=246 frame:-2 start:1024 end:287 GTP-binding nuclear protein RAN [Stereum hirsutum FP-91666 SS1]	22	99	99	ADQNNAVAPQSSGEVIPTFK	Acetyl@N-term	Acetyl@22	cleaved M-A@N-term	0.00205184	2114.03	705.684	2114.03	705.683	3	2	6.1.1.1730.17	19	0.0368	55.6166	2535.46	1947.32	55.52	0.47	1309.94	0.5706	0.5706
555	9274	312	312	comp25915_c0;orf1	len=246 frame:-2 start:1024 end:287 GTP-binding nuclear protein RAN [Stereum hirsutum FP-91666 SS1]	22	97.1	97.1	ADQNNAVAPQSSGEVIPTFK	Acetyl@N-term; Cation:Na(D)@2	Acetyl@22	cleaved M-A@N-term	-0.00201914	2136.01	713.01	2136.01	713.011	3	2	6.1.1.1730.18	13	0	55.6199	953.97	752.98	55.52	0.53	597.294	0.2147	0.2147
556	9282	312	312	comp25915_c0;orf1	len=246 frame:-2 start:1024 end:287 GTP-binding nuclear protein RAN [Stereum hirsutum FP-91666 SS1]	151	54.8	54.82	NKVDVKERK	Deamidated(N)@1; Acetyl(K)@6	Acetyl(K)@156	cleaved G-N@N-term; missed K-V@2; missed K-E@6; missed R-K@8	0.0244499	1157.66	579.84	1157.64	579.828	2	1	8.1.1.1642.10	10	0.0012	43.0226	1924.56	1080.72	42.8	0.47	699.957	1	1
557	9297	314	314	comp33698_c1;orf1	len=390 frame:-3 start:4698 end:3529 aspartate-tRNA ligase [Trametes versicolor FP-101664 SS1]	116	91.6	56.27	GASVFQVSYFK	Acetyl(K)@11	Acetyl(K)@126	cleaved S-G@N-term	0.0219435	1273.66	637.835	1273.63	637.824	2	8	9.1.1.2072.19	8	0.0065	58.2214	4040.17	3054.7	58.13	0.58	1146.23	1	1
558	9321	317	317	comp25575_c0;orf1	len=556 frame:-3 start:1832 end:165 Creatinase/aminopeptidase [Trametes versicolor FP-101664 SS1]	26	81.1	81.13	HVLKTFAK	Acetyl(K)@4	Acetyl(K)@29	missed K-T@4	-0.00242941	984.573	493.294	984.576	493.295	2	2	9.1.1.1741.10	6	0.4286	39.0349	306.1	302.09	39.06	0.59	295.129	0.5	0.5
559	9370	321	321	comp28966_c0;orf1	len=1112 frame:-3 start:3583 end:248 NAD-dependent glutamate dehydrogenase [Dichomitus squalens LYAD-421 SS1]	698	49.1	49.08	LVDLYGK	Oxidation(Y)@5; Acetyl(K)@7	Oxidation(Y)@702; Acetyl(K)@704	cleaved K-P@C-term	0.010581	864.47	433.242	864.459	433.237	2	1	7.1.1.1241.7	7	0.0001	25.8805	1705.07	752.62	26.03	0.34	594.494	1	1
560	9423	326	326	comp22840_c0;orf1	len=259 frame:1 start:205 end:981 20S proteasome subunit [Dichomitus squalens LYAD-421 SS1]	6	99	99	ATADGGAYSYSLTVFSPSGK	Acetyl@N-term	Acetyl@6	cleaved M-A@N-term	0.0109846	2019.95	674.325	2019.94	674.321	3	1	8.1.1.2194.10	11	0.0387	75.2219	296.27	295.31	75.19	0.58	393.517	1	0.4808
561	9428	326	326	comp22840_c0;orf1	len=259 frame:1 start:205 end:981 20S proteasome subunit [Dichomitus squalens LYAD-421 SS1]	92	99	94.98	VLVAKAR	Acetyl(K)@5	Acetyl(K)@96	missed K-A@5	-0.00198927	797.51	399.762	797.512	399.763	2	4	8.1.1.1101.6	6	0.4286	11.5519	399.98	354.81	11.58	0.29	254.591	1	1
562	9457	329	329	comp15117_c0;orf1	len=234 frame:-1 start:915 end:214 manganese superoxide dismutase [Dichomitus squalens LYAD-421 SS1]	31	99	99	AHVLPALPYSYDALEPYISK	Acetyl@N-term	Acetyl@31	cleaved M-A@N-term	0.0024015	2288.18	763.732	2288.17	763.732	3	1	9.1.1.2637.5	22	0.0368	89.3032	1380.01	1085.83	89.43	0.29	1016.09	0.0275	0.0273
563	9459	329	329	comp15117_c0;orf1	len=234 frame:-1 start:915 end:214 manganese superoxide dismutase [Dichomitus squalens LYAD-421 SS1]	31	22.2	22.23	AHVLPALPYSYDALEPYISK	Acetyl@N-term; Val->His@3	Acetyl@31; Val->His@33	cleaved M-A@N-term	0.00702048	2326.17	776.397	2326.16	776.395	3	1	8.1.1.2736.3	12	0	98.1393	861.16	552.03	97.99	0.34	575.346	0.0172	0.017
564	9553	338	338	comp25282_c0;orf1	len=395 frame:2 start:335 end:1519 hypothetical protein TRAVEDRAFT_109115 [Trametes versicolor FP-101664 SS1]	369	32.1	32.12	ISMAGLNGSNIDYFSESVSK	Acetyl@N-term; Oxidation(M)@3	Acetyl@369		0.00713139	2176.01	726.343	2176	726.34	3	1	6.1.1.1680.24	7	0.0301	52.7079	299.36	277.31	52.78	0.59	540	0.25	0.25
565	9570	340	340; 1015; 1510	comp23038_c0;orf1; comp37379_c0;orf1; comp40128_c0;orf1; comp27855_c0;orf1	len=165 frame:3 start:66 end:560 ADP-ribosylation factor [Medicago truncatula] &gt;gi; len=213 frame:2 start:2 end:640 predicted protein [Laccaria bicolor S238N-H82] &gt;gi; len=221 frame:2 start:2 end:664 hypothetical protein SERLA73DRAFT_180475 [Serpula lacrymans var. lacrymans S7.3] &gt;gi; len=217 frame:2 start:110 end:760 predicted protein [Fibroporia radiculosa]	33	59.7	59.69	TTILYKLK	Acetyl(K)@8	Acetyl(K)@40	missed K-L@6	-0.000615888	1020.62	511.318	1020.62	511.318	2	1	9.1.1.1932.7	5	0.4286	50.0011	224.66	194.55	50.15	0.64	212.039	0.5	0.0363
566	9570	340	340; 1015; 1510	comp23038_c0;orf1; comp37379_c0;orf1; comp40128_c0;orf1; comp27855_c0;orf1	len=165 frame:3 start:66 end:560 ADP-ribosylation factor [Medicago truncatula] &gt;gi; len=213 frame:2 start:2 end:640 predicted protein [Laccaria bicolor S238N-H82] &gt;gi; len=221 frame:2 start:2 end:664 hypothetical protein SERLA73DRAFT_180475 [Serpula lacrymans var. lacrymans S7.3] &gt;gi; len=217 frame:2 start:110 end:760 predicted protein [Fibroporia radiculosa]	33	59.7	59.69	TTILYKLK	Acetyl(K)@6	Acetyl(K)@38	missed K-L@6	-0.000615888	1020.62	511.318	1020.62	511.318	2	1	9.1.1.1932.7	5	0.4286	50.0011	224.66	194.55	50.15	0.64	212.039	0.5	0.0363
567	9611	343	343	comp27376_c0;orf1	len=315 frame:-1 start:1023 end:79 chloroperoxidase-like protein [Dichomitus squalens LYAD-421 SS1]	18	92.3	78	SVVVLQR	Acetyl@N-term	Acetyl@18	cleaved M-S@N-term	0.000363757	841.503	421.759	841.502	421.758	2	4	7.1.1.1424.6	8	0.0563	36.5229	1405.96	1328.82	36.57	0.47	452.174	1	1
568	9650	346	346	comp22807_c0;orf1	len=384 frame:1 start:1 end:1152 Clavaminate synthase-like protein [Dichomitus squalens LYAD-421 SS1]	158	99	15.88	ALRPLLPEIR	Acetyl@N-term; Arg->Orn(R)@3	Acetyl@158		0.0125046	1176.74	393.252	1176.72	393.248	3	1	9.1.1.1937.2	7	0.0001	50.2757	642.34	451.87	50.5	0.59	266.495	0.5	0.5
569	9685	350	350	comp16867_c0;orf1	len=176 frame:-1 start:2146 end:1619 translation initiation inhibitor [Dichomitus squalens LYAD-421 SS1]	44	99	99	STNTHPSLSIISTSEAPAAVGPYSQAIR	Acetyl@N-term	Acetyl@44	cleaved M-S@N-term	0.00566295	2896.46	966.495	2896.46	966.493	3	1	7.1.1.1983.15	20	0.066	69.1178	858.07	817.62	69.13	0.35	847.865	1	1
570	9730	354	354	comp35623_c0;orf1	len=305 frame:3 start:3 end:917 mitochondrial glyco protein [Trametes versicolor FP-101664 SS1]	3	42.7	42.69	ALANALAKQRPR	Deamidated(N)@4; Acetyl(K)@8	Acetyl(K)@10	cleaved N-A@N-term; missed K-Q@8	0.00970373	1350.78	676.399	1350.77	676.394	2	1	9.1.1.2188.9	8	0.077	64.903	347.49	309.26	65.03	0.7	340.998	1	1
571	9754	356	356	comp30019_c0;orf1	len=388 frame:1 start:2389 end:3552 alpha-galactosidase [Dichomitus squalens LYAD-421 SS1]	39	19.7	7.505	PVADKSKFPNGIK	Acetyl(K)@5	Acetyl(K)@43	cleaved A-P@N-term; missed K-S@5; missed K-F@7	0.0241798	1441.82	721.916	1441.79	721.904	2	2	10.1.1.3849.2	7	0.0159	91.1833	446.89	296.28	90.99	0.38	150.095	1.843	1.843
572	9771	358	358	comp30128_c1;orf1	len=377 frame:-2 start:4941 end:3811 NAD(P)-binding protein [Dichomitus squalens LYAD-421 SS1]	85	55.2	55.22	AEDLLKELGDNR	Acetyl@N-term; Glu->Ser@7	Acetyl@85; Glu->Ser@91	missed K-E@6	-0.00851007	1371.69	686.853	1371.7	686.857	2	1	7.1.1.1747.26	8	0.0003	55.3811	1622.37	787.22	55.21	0.41	694.646	0.3022	0.3022
573	9770	358	358	comp30128_c1;orf1	len=377 frame:-2 start:4941 end:3811 NAD(P)-binding protein [Dichomitus squalens LYAD-421 SS1]	85	97.6	56.4	AEDLLKELGDNR	Acetyl@N-term	Acetyl@85	missed K-E@6	-0.0101942	1413.7	707.857	1413.71	707.862	2	5	8.1.1.2084.5	7	0.1812	68.8253	791.15	674.39	68.66	0.52	562.047	0.1474	0.1474
574	9773	358	358	comp30128_c1;orf1	len=377 frame:-2 start:4941 end:3811 NAD(P)-binding protein [Dichomitus squalens LYAD-421 SS1]	212	90.8	90.81	KVLDLGGNVEK	Acetyl(K)@1	Acetyl(K)@212	missed K-V@1	-0.00239243	1212.67	607.342	1212.67	607.343	2	1	6.1.1.1379.23	7	0.4286	35.1381	318.64	297.32	35.16	0.76	408.379	0.5	0.0622
575	9773	358	358	comp30128_c1;orf1	len=377 frame:-2 start:4941 end:3811 NAD(P)-binding protein [Dichomitus squalens LYAD-421 SS1]	212	90.8	54.49	KVLDLGGNVEK	Acetyl@N-term	Acetyl@212	missed K-V@1	-0.00239243	1212.67	607.342	1212.67	607.343	2	1	6.1.1.1379.23	7	0.1812	35.1381	318.64	297.32	35.16	0.76	408.379	0.5	0.0622
576	9801	361	361	comp17164_c0;orf1	len=178 frame:3 start:3 end:536 hypothetical protein SERLA73DRAFT_142232 [Serpula lacrymans var. lacrymans S7.3] &gt;gi	43	99	59.72	NMLEDVGESDQPIPLPNVSSSVLK	Acetyl@N-term; Asp->Glu@5; Deamidated(Q)@11	Acetyl@43; Asp->Glu@47		0.00822252	2624.3	875.773	2624.29	875.77	3	2	6.1.1.1893.12	12	0.0001	65.124	2104.76	1575.29	65.02	0.35	718.053	0.1312	0.1312
577	9801	361	361	comp17164_c0;orf1	len=178 frame:3 start:3 end:536 hypothetical protein SERLA73DRAFT_142232 [Serpula lacrymans var. lacrymans S7.3] &gt;gi	43	99	59.72	NMLEDVGESDQPIPLPNVSSSVLK	Acetyl@N-term; Asp->Glu@10; Deamidated(Q)@11	Acetyl@43; Asp->Glu@52		0.00822252	2624.3	875.773	2624.29	875.77	3	2	6.1.1.1893.12	12	0.0001	65.124	2104.76	1575.29	65.02	0.35	718.053	0.1312	0.1312
578	9801	361	361	comp17164_c0;orf1	len=178 frame:3 start:3 end:536 hypothetical protein SERLA73DRAFT_142232 [Serpula lacrymans var. lacrymans S7.3] &gt;gi	43	99	72.58	NMLEDVGESDQPIPLPNVSSSVLK	Acetyl@N-term; Ser->Thr@9; Deamidated(Q)@11	Acetyl@43; Ser->Thr@51		0.00822252	2624.3	875.773	2624.29	875.77	3	1	6.1.1.1888.12	11	0.0001	64.8364	2104.76	972.49	65.02	0.35	569.872	0.1312	0.1312
579	9801	361	361	comp17164_c0;orf1	len=178 frame:3 start:3 end:536 hypothetical protein SERLA73DRAFT_142232 [Serpula lacrymans var. lacrymans S7.3] &gt;gi	43	99	72.58	NMLEDVGESDQPIPLPNVSSSVLK	Acetyl@N-term; Val->Leu@6; Deamidated(Q)@11	Acetyl@43; Val->Leu@48		0.00822252	2624.3	875.773	2624.29	875.77	3	1	6.1.1.1888.12	11	0.0001	64.8364	2104.76	972.49	65.02	0.35	569.872	0.1312	0.1312
580	9801.01	361	361	comp17164_c0;orf1	len=178 frame:3 start:3 end:536 hypothetical protein SERLA73DRAFT_142232 [Serpula lacrymans var. lacrymans S7.3] &gt;gi	43	99	71.96	NMLEDVGESDQPIPLPNVSSSVLK	Acetyl@N-term; Val->Asn@6	Acetyl@43; Val->Asn@48		0.0333746	2624.3	875.773	2624.26	875.762	3	1	6.1.1.1888.12	11	0.0001	64.8364	2104.76	972.49	65.02	0.35	569.872	0.1312	0.1312
581	9801.01	361	361	comp17164_c0;orf1	len=178 frame:3 start:3 end:536 hypothetical protein SERLA73DRAFT_142232 [Serpula lacrymans var. lacrymans S7.3] &gt;gi	43	99	68.25	NMLEDVGESDQPIPLPNVSSSVLK	Acetyl@N-term; Gly->Ala@7; Deamidated(Q)@11	Acetyl@43; Gly->Ala@49		0.00822252	2624.3	875.773	2624.29	875.77	3	1	6.1.1.1888.12	11	0.0001	64.8364	2104.76	972.49	65.02	0.35	569.872	0.1312	0.1312
582	9812	362	362	comp29538_c0;orf1	len=539 frame:1 start:103 end:1719 cyclase-associated protein [Dichomitus squalens LYAD-421 SS1]	24	99	99	ASGGLHSLATIIK	Acetyl@N-term	Acetyl@24	cleaved M-A@N-term	0.000486081	1308.74	655.378	1308.74	655.377	2	3	9.1.1.2232.5	13	0.0323	67.4506	918.08	726.04	67.31	0.41	359.896	1	1
583	9877	368	368	comp36122_c0;orf2	len=290 frame:-2 start:1775 end:906 20S proteasome subunit [Trametes versicolor FP-101664 SS1]	262	25	24.96	KAEEKVEIPK	Acetyl(K)@5; Acetyl(K)@10	Acetyl(K)@266; Acetyl(K)@271	missed K-A@1; missed K-V@5	0.00496484	1253.69	627.853	1253.69	627.851	2	1	6.1.1.1657.20	5	0.1837	51.3582	562.11	118.07	50.68	0.7	600.657	1	1
584	19119	374	374	comp34621_c0;orf1	len=1698 frame:1 start:16 end:5109 multidrug resistance-associated ABC transporter [Trametes versicolor FP-101664 SS1]	857	15.7	15.6	GVSLSGGQKAR	Acetyl(K)@9	Acetyl(K)@865	missed K-A@9	0.0203795	1100.61	551.314	1100.59	551.304	2	1	7.1.1.1599.9	5	0.3338	46.7454	511.12	338.83	46.9	0.58	618.455	1	1
585	10002	378	378; 1082	comp29924_c0;orf1; comp29924_c0;orf1; comp22567_c0;orf1; comp30306_c0;orf1; comp30306_c0;orf1; comp28284_c0;orf1; comp28278_c0;orf1; comp28278_c0;orf1; comp26863_c0;orf1; comp19280_c0;orf1	len=124 frame:2 start:2 end:373 polyubiquitin [Rhizopus delemar RA 99-880]; len=124 frame:2 start:2 end:373 polyubiquitin [Rhizopus delemar RA 99-880]; len=133 frame:-2 start:584 end:186 ubiquitin-60S ribosomal protein L40 fusion protein [Coprinopsis cinerea okayama7#130] &gt;gi; len=175 frame:2 start:20 end:544 Ubiquitin-like protein [Medicago truncatula] &gt;gi; len=175 frame:2 start:20 end:544…	31	99	99	MQIFVKTLTGK	Acetyl(K)@6	Acetyl(K)@36	cleaved I-M@N-term; missed K-T@6	-0.00204561	1306.73	654.372	1306.73	654.373	2	3	1.1.1.5368.3	12	0.4286	67.001	1012.03	857.85	66.93	0.37	363.47	0.5423	0.0347
586	10005	378	378; 1082	comp29924_c0;orf1; comp29924_c0;orf1; comp22567_c0;orf1; comp30306_c0;orf1; comp30306_c0;orf1; comp28284_c0;orf1; comp28278_c0;orf1; comp28278_c0;orf1; comp26863_c0;orf1; comp19280_c0;orf1	len=124 frame:2 start:2 end:373 polyubiquitin [Rhizopus delemar RA 99-880]; len=124 frame:2 start:2 end:373 polyubiquitin [Rhizopus delemar RA 99-880]; len=133 frame:-2 start:584 end:186 ubiquitin-60S ribosomal protein L40 fusion protein [Coprinopsis cinerea okayama7#130] &gt;gi; len=175 frame:2 start:20 end:544 Ubiquitin-like protein [Medicago truncatula] &gt;gi; len=175 frame:2 start:20 end:544…	31	30.2	1.838	MQIFVKTLTGK	Oxidation(M)@1; Acetyl(K)@6	Acetyl(K)@36	cleaved I-M@N-term; missed K-T@6	0.00713203	1322.73	662.374	1322.73	662.371	2	4	1.1.1.5058.3	11	0.0713	52.6903	1162.51	811.35	52.95	0.65	407.865	0.623	0.0399
587	10010	378	378; 1082	comp29924_c0;orf1; comp22567_c0;orf1; comp30306_c0;orf1; comp30306_c0;orf1; comp28284_c0;orf1; comp28284_c0;orf1; comp28278_c0;orf1; comp28278_c0;orf1; comp26863_c0;orf1; comp19280_c0;orf1	len=124 frame:2 start:2 end:373 polyubiquitin [Rhizopus delemar RA 99-880]; len=133 frame:-2 start:584 end:186 ubiquitin-60S ribosomal protein L40 fusion protein [Coprinopsis cinerea okayama7#130] &gt;gi; len=175 frame:2 start:20 end:544 Ubiquitin-like protein [Medicago truncatula] &gt;gi; len=175 frame:2 start:20 end:544 Ubiquitin-like protein [Medicago truncatula] &gt;gi; len=116 frame:1 start:…	73	99	34.33	LIFAGKQLEDGR	Gly->Glu@5; Acetyl(K)@6	Gly->Glu@77; Acetyl(K)@78	missed K-Q@6	0.0118547	1459.78	487.6	1459.77	487.596	3	1	10.1.1.2567.3	11	0.0004	37.7403	617.6	453.4	37.6	0.35	263.395	0.1006	0.0662
588	10011	378	378; 1082	comp29924_c0;orf1; comp22567_c0;orf1; comp30306_c0;orf1; comp30306_c0;orf1; comp28284_c0;orf1; comp28284_c0;orf1; comp28278_c0;orf1; comp28278_c0;orf1; comp26863_c0;orf1; comp19280_c0;orf1	len=124 frame:2 start:2 end:373 polyubiquitin [Rhizopus delemar RA 99-880]; len=133 frame:-2 start:584 end:186 ubiquitin-60S ribosomal protein L40 fusion protein [Coprinopsis cinerea okayama7#130] &gt;gi; len=175 frame:2 start:20 end:544 Ubiquitin-like protein [Medicago truncatula] &gt;gi; len=175 frame:2 start:20 end:544 Ubiquitin-like protein [Medicago truncatula] &gt;gi; len=116 frame:1 start:…	73	69.2	69.18	LIFAGKQLEDGR	Gly->Trp@5; Acetyl(K)@6	Gly->Trp@77; Acetyl(K)@78	missed K-Q@6	-0.00144658	1516.8	506.608	1516.8	506.609	3	1	8.1.1.1540.14	6	0.0004	37.0356	596.31	478.44	37.13	0.41	483.57	0.0972	0.0639
589	10015	378	378; 1082	comp29924_c0;orf1; comp22567_c0;orf1; comp30306_c0;orf1; comp30306_c0;orf1; comp28284_c0;orf1; comp28284_c0;orf1; comp28278_c0;orf1; comp28278_c0;orf1; comp26863_c0;orf1; comp19280_c0;orf1	len=124 frame:2 start:2 end:373 polyubiquitin [Rhizopus delemar RA 99-880]; len=133 frame:-2 start:584 end:186 ubiquitin-60S ribosomal protein L40 fusion protein [Coprinopsis cinerea okayama7#130] &gt;gi; len=175 frame:2 start:20 end:544 Ubiquitin-like protein [Medicago truncatula] &gt;gi; len=175 frame:2 start:20 end:544 Ubiquitin-like protein [Medicago truncatula] &gt;gi; len=116 frame:1 start:…	85	96.9	38.07	TLSDYNIQKESTLHLVLR	Asn->Trp@6; Acetyl(K)@9	Asn->Trp@90; Acetyl(K)@93	missed K-E@9	-0.00314732	2243.19	561.805	2243.2	561.806	4	1	8.1.1.1892.16	7	0.0003	57.6231	701.36	500	57.77	0.46	581.159	0.159	0.0091
590	10037	380	380	comp26738_c0;orf1	len=319 frame:-2 start:1699 end:743 mitochondrial carrier protein [Trametes versicolor FP-101664 SS1]	6	99	95.93	AHLAPTGK	Acetyl@N-term	Acetyl@6	cleaved M-A@N-term	0.000601092	835.456	418.735	835.455	418.735	2	3	6.1.1.917.12	10	0.0326	8.2998	1995.54	1741.38	8.34	0.23	701.045	1	1
591	10053	381	381	comp29597_c0;orf1	len=550 frame:-1 start:1901 end:252 isocitrate lyase [Trametes versicolor FP-101664 SS1]	296	88	88.01	TGAALEAIEEK	Acetyl@N-term	Acetyl@296		-0.0127803	1172.58	587.297	1172.59	587.304	2	1	5.1.1.1528.7	8	0.1812	39.5295	259.42	127.64	39.25	0.41	177.017	0.2458	0.2458
592	10058	382	382	comp21485_c0;orf1	len=177 frame:1 start:1 end:531 hypothetical protein TRAVEDRAFT_60994 [Trametes versicolor FP-101664 SS1]	30	99	68.54	SIPDFSLR	Acetyl@N-term	Acetyl@30	cleaved M-S@N-term	-0.00053633	975.502	488.758	975.503	488.759	2	8	7.1.1.1988.3	5	0.061	69.3666	1853.09	1600.81	69.48	0.53	531.565	1	1
593	10080	385	385	comp25707_c0;orf1	len=162 frame:1 start:1 end:486 predicted protein [Fibroporia radiculosa]	37	99	99	SWQAYVDTNLVGTGK	Acetyl@N-term	Acetyl@37	cleaved M-S@N-term	-0.000458157	1679.82	840.915	1679.82	840.915	2	5	7.1.1.2156.11	18	0.0541	79.1231	2162.15	1589.29	78.96	0.35	951.608	1	1
594	17717	394	394	comp16221_c0;orf1	len=382 frame:-3 start:1225 end:80 Mov34-domain-containing protein [Dichomitus squalens LYAD-421 SS1]	135	22.3	16.56	KVNARER	Acetyl(K)@1	Acetyl(K)@135	missed K-V@1; missed R-E@5	-0.00337184	913.506	457.76	913.509	457.762	2	1	6.1.1.993.14	4	0.4286	12.7011	563	115.82	13.42	0.69	190.541	0.5	0.5
595	10192	396	396	comp30714_c1;orf1	len=742 frame:3 start:1602 end:3827 CBS-domain-containing protein [Dichomitus squalens LYAD-421 SS1]	89	21.2	21.21	RDEAIR	Acetyl@N-term	Acetyl@89	missed R-D@1	0.00495778	800.419	401.217	800.414	401.214	2	1	6.1.1.1223.4	4	0.1812	26.0194	235.34	176.51	26.3	1.04	253.097	1	1
596	10270	405	405	comp15943_c0;orf1	len=181 frame:-3 start:674 end:132 hypothetical protein TRAVEDRAFT_45147 [Trametes versicolor FP-101664 SS1]	7	78.6	78.57	SQPAAQIR	Acetyl@N-term	Acetyl@7	cleaved M-S@N-term	-0.00296003	911.479	456.747	911.482	456.749	2	2	5.1.1.1026.9	6	0.048	11.0701	638	517.24	10.86	0.58	198.597	1	1
597	10275	405	405	comp15943_c0;orf1	len=181 frame:-3 start:674 end:132 hypothetical protein TRAVEDRAFT_45147 [Trametes versicolor FP-101664 SS1]	114	99	99	EEAFSSKYALGQR	Acetyl(K)@7	Acetyl(K)@120	missed K-Y@7	0.00484698	1526.74	764.378	1526.74	764.376	2	4	6.1.1.1481.30	10	0.4286	41.1074	580.76	575.88	41.11	0.47	614.555	1	0.3708
598	10297	408	408	comp28482_c0;orf1	len=495 frame:-1 start:3031 end:1547 sphingolipid C9-methyltransferase [Dichomitus squalens LYAD-421 SS1]	13	97.6	97.64	SSYSVTVTNTPAIK	Acetyl@N-term	Acetyl@13	cleaved M-S@N-term	-0.00142268	1508.77	755.393	1508.77	755.393	2	1	6.1.1.1496.30	11	0.052	41.9877	461.93	417.47	42.05	0.35	481.107	1	1
599	10383	418	418	comp17130_c0;orf1	len=203 frame:-3 start:1028 end:420 hypothetical protein SCHCODRAFT_85789 [Schizophyllum commune H4-8] &gt;gi	55	99	61.82	VYVGNLSWNTTDDTLR	Acetyl@N-term; Tyr->His@2	Acetyl@55; Tyr->His@56		-0.00888566	1868.89	935.454	1868.9	935.458	2	2	8.1.1.1998.30	12	0.0004	63.8162	787.35	617.54	63.71	0.46	466.009	0.0898	0.0733
600	10405	418	418	comp17130_c0;orf1	len=203 frame:-3 start:1028 end:420 hypothetical protein SCHCODRAFT_85789 [Schizophyllum commune H4-8] &gt;gi	124	87.1	87.14	IKVNLANAR	Acetyl(K)@2	Acetyl(K)@125	missed K-V@2	0.00199879	1039.62	520.815	1039.61	520.814	2	1	8.1.1.1354.22	7	0.4286	26.2379	288.02	253.38	26.2	0.29	532.865	1	0.009
601	10456	422	422	comp34360_c0;orf1	len=792 frame:-1 start:5797 end:3422 hypothetical protein DICSQDRAFT_76035 [Dichomitus squalens LYAD-421 SS1]	562	99	15.17	WAGELGSGDYLSTGYFSNDDQDSQR	Acetyl@N-term; Leu->Ala@5	Acetyl@562; Leu->Ala@566		0.0386916	2767.17	923.396	2767.13	923.383	3	1	6.1.1.1994.18	9	0.0001	70.9707	536.52	277.36	70.86	0.29	375.02	0.3333	0.3333
602	10464	423	423	comp29114_c0;orf1	len=185 frame:-3 start:751 end:197 hypothetical protein DICSQDRAFT_183663 [Dichomitus squalens LYAD-421 SS1]	163	50.8	50.81	EREKAEKEKAR	Acetyl(K)@7; Ala->Asn@10	Acetyl(K)@169; Ala->Asn@172	missed R-E@2; missed K-A@4; missed K-E@7; missed K-A@9	-0.0133954	1457.75	729.88	1457.76	729.887	2	1	7.1.1.1744.23	8	0.0001	55.2025	1113.4	1053.17	55.22	0.41	747.939	0.7248	0.7248
603	18693	423	423	comp29114_c0;orf1	len=185 frame:-3 start:751 end:197 hypothetical protein DICSQDRAFT_183663 [Dichomitus squalens LYAD-421 SS1]	163	18.9	17.8	EREKAEKEKAR	Acetyl(K)@9; Ala->Asn@10	Acetyl(K)@171; Ala->Asn@172	missed R-E@2; missed K-A@4; missed K-E@7; missed K-A@9	-0.00105182	1457.76	729.886	1457.76	729.887	2	1	8.1.1.1766.30	7	0.0003	50.2837	422.72	397.36	50.35	0.47	570.497	0.2752	0.2752
604	10526	431	431; 544	comp36329_c0;orf1; comp31868_c0;orf1	len=450 frame:-3 start:1401 end:52 26S proteasome regulatory complex ATPase RPT6 [Trametes versicolor FP-101664 SS1]; len=613 frame:-1 start:4995 end:3157 acetyl-CoA synthetase-like protein [Trametes versicolor FP-101664 SS1]	119	24.7	24.74	VKVMGK	Acetyl(K)@2	Acetyl(K)@120	cleaved V-V@N-term; missed K-V@2	-0.00117606	702.409	352.212	702.41	352.212	2	2	8.1.1.1210.2	4	0.4286	17.8379	215.18	177.74	17.89	1.16	96.1153	0.1472	0.1472
605	10526	431	431; 544	comp36329_c0;orf1; comp31868_c0;orf1	len=450 frame:-3 start:1401 end:52 26S proteasome regulatory complex ATPase RPT6 [Trametes versicolor FP-101664 SS1]; len=613 frame:-1 start:4995 end:3157 acetyl-CoA synthetase-like protein [Trametes versicolor FP-101664 SS1]	119	24.7	17.78	VKVMGK	Acetyl@N-term	Acetyl@119	cleaved V-V@N-term; missed K-V@2	-0.00117606	702.409	352.212	702.41	352.212	2	1	8.1.1.1210.2	4	0.1812	17.8379	215.18	177.74	17.89	1.16	96.1153	0.1472	0.1472
606	10535	431	431	comp36329_c0;orf1	len=450 frame:-3 start:1401 end:52 26S proteasome regulatory complex ATPase RPT6 [Trametes versicolor FP-101664 SS1]	442	31.7	31.66	TSVNKLFS	Acetyl@N-term	Acetyl@442	cleaved N-T@N-term; missed K-L@5	-0.00870255	936.483	469.249	936.492	469.253	2	1	9.1.1.1175.3	5	0.0099	9.72907	307.81	305.77	9.68	0.29	283.48	0.5	0.5
607	10549	433	433	comp27048_c0;orf1	len=166 frame:2 start:107 end:604 hypothetical protein DICSQDRAFT_180367 [Dichomitus squalens LYAD-421 SS1]	122	35.9	35.91	IMVPNGRLGVQLGEK	Oxidation(M)@2; Oxidation(R)@7; Acetyl(K)@15	Oxidation(R)@128; Acetyl(K)@136	missed R-L@7	-0.0016357	1683.9	842.955	1683.9	842.956	2	1	10.1.1.2876.5	9	0.0001	52.0022	840.88	644.28	51.89	0.41	388.467	1	0.2193
608	10553	434	434	comp28619_c0;orf1	len=171 frame:-2 start:699 end:187 histone H2A [Coprinopsis cinerea okayama7#130] &gt;gi	31	61.8	61.84	SGKGGKSGKTGGK	Acetyl@N-term; Acetyl(K)@3; Acetyl(K)@6; Acetyl(K)@9	Acetyl@31; Acetyl(K)@33; Acetyl(K)@36; Acetyl(K)@39	cleaved M-S@N-term; missed K-G@3; missed K-S@6; missed K-T@9	0.00175768	1315.67	658.845	1315.67	658.844	2	1	5.1.1.949.21	10	0.0046	6.62803	1008.7	926.61	6.69	0.23	408.716	1	1
609	10555	434	434	comp28619_c0;orf1	len=171 frame:-2 start:699 end:187 histone H2A [Coprinopsis cinerea okayama7#130] &gt;gi	34	21.5	21.52	GGKSGKTGGKAGGDGSK	Acetyl(K)@3; Acetyl(K)@6; Acetyl(K)@10; Ala->Val@11	Acetyl(K)@36; Acetyl(K)@39; Acetyl(K)@43; Ala->Val@44	missed K-S@3; missed K-T@6; missed K-A@10	0.000614962	1601.8	534.941	1601.8	534.941	3	1	5.1.1.927.10	12	0.0002	5.33877	1749.75	1511.1	5.4	0.18	1544.06	0.25	0.25
610	10555	434	434	comp28619_c0;orf1	len=171 frame:-2 start:699 end:187 histone H2A [Coprinopsis cinerea okayama7#130] &gt;gi	34	21.5	21.31	GGKSGKTGGKAGGDGSK	Acetyl@N-term; Acetyl(K)@6; Acetyl(K)@10; Ala->Val@11	Acetyl@34; Acetyl(K)@39; Acetyl(K)@43; Ala->Val@44	missed K-S@3; missed K-T@6; missed K-A@10	0.000614962	1601.8	534.941	1601.8	534.941	3	1	5.1.1.927.10	12	0.0001	5.33877	1749.75	1511.1	5.4	0.18	1544.06	0.25	0.25
611	10554	434	434	comp28619_c0;orf1	len=171 frame:-2 start:699 end:187 histone H2A [Coprinopsis cinerea okayama7#130] &gt;gi	34	22	21.95	GGKSGKTGGKAGGDGSK	Acetyl(K)@3; Acetyl(K)@6; Acetyl(K)@10; Lys->Arg@17	Acetyl(K)@36; Acetyl(K)@39; Acetyl(K)@43; Lys->Arg@50	missed K-S@3; missed K-T@6; missed K-A@10	0.0257671	1601.8	534.941	1601.78	534.933	3	1	5.1.1.927.10	11	0.0003	5.33877	1749.75	1511.1	5.4	0.18	1544.06	0.25	0.25
612	10554	434	434	comp28619_c0;orf1	len=171 frame:-2 start:699 end:187 histone H2A [Coprinopsis cinerea okayama7#130] &gt;gi	34	22	21.34	GGKSGKTGGKAGGDGSK	Acetyl@N-term; Acetyl(K)@6; Acetyl(K)@10; Lys->Arg@17	Acetyl@34; Acetyl(K)@39; Acetyl(K)@43; Lys->Arg@50	missed K-S@3; missed K-T@6; missed K-A@10	0.0257671	1601.8	534.941	1601.78	534.933	3	1	5.1.1.927.10	11	0.0001	5.33877	1749.75	1511.1	5.4	0.18	1544.06	0.25	0.25
613	10567	435	435	comp27704_c0;orf1	len=278 frame:2 start:32 end:865 succinate-CoA ligase [Dichomitus squalens LYAD-421 SS1]	69	21.6	21.59	SLAAKTPEEAFDAAK	Acetyl(K)@5	Acetyl(K)@73	missed K-T@5	-0.000476114	1589.79	530.938	1589.79	530.939	3	2	7.1.1.1560.11	6	0.4286	44.4686	1096.66	1060.66	44.51	0.41	1033.06	1	1
614	10644	444	444	comp22560_c0;orf1	len=917 frame:-1 start:3798 end:1048 ARM repeat-containing protein [Dichomitus squalens LYAD-421 SS1]	129	88.3	88.33	WLALDDSTK	Acetyl@N-term	Acetyl@129		0.0116118	1089.55	545.78	1089.53	545.774	2	1	9.1.1.2079.3	8	0.1812	58.6091	804.1	115.53	59.24	0.53	415.388	1	1
615	10732	456	456	comp33350_c0;orf1	len=237 frame:-2 start:2362 end:1652 Acbp from Moniliophthora Perniciosa [Trametes versicolor FP-101664 SS1]	16	99	99	LTLWKGR	Acetyl(K)@5	Acetyl(K)@20	missed K-G@5	0.00376396	914.538	458.276	914.534	458.274	2	1	8.1.1.1512.5	6	0.4286	35.4016	319.71	175.49	34.92	1.11	667.385	1	1
616	10734	456	456	comp33350_c0;orf1	len=237 frame:-2 start:2362 end:1652 Acbp from Moniliophthora Perniciosa [Trametes versicolor FP-101664 SS1]	113	99	98.25	SETVYSEAHFNK	Acetyl@N-term	Acetyl@113	cleaved M-S@N-term	-0.000744266	1452.65	727.333	1452.65	727.333	2	5	5.1.1.1400.5	14	0.0563	32.6204	2030.01	1877.61	32.68	0.41	1108.88	1	1
617	10758	457	457	comp35218_c0;orf1	len=185 frame:3 start:72 end:626 60S ribosomal protein L12 [Trametes versicolor FP-101664 SS1]	119	99	99	HTGNIPFDEILEIAR	Acetyl@N-term; Thr->Ala@2	Acetyl@119; Thr->Ala@120		-0.00369572	1735.89	579.636	1735.89	579.637	3	1	7.1.1.2259.4	16	0.0004	84.9446	385.42	329.17	85.02	0.36	263.458	0.0313	0.0313
618	10770	459	459	comp28309_c0;orf1	len=293 frame:1 start:1 end:879 hypothetical protein MPER_06317 [Moniliophthora perniciosa FA553] &gt;gi	25	37.6	33.58	MPKAPKSGSAK	Acetyl(K)@3	Acetyl(K)@27	missed K-A@3; missed K-S@6	-0.00247501	1142.61	381.877	1142.61	381.878	3	2	9.1.1.1766.2	5	0.4286	40.4696	1391.1	387.71	40.75	0.35	248.703	0.5	0.5
619	10770	459	459	comp28309_c0;orf1	len=293 frame:1 start:1 end:879 hypothetical protein MPER_06317 [Moniliophthora perniciosa FA553] &gt;gi	25	37.6	24.41	MPKAPKSGSAK	Acetyl@N-term	Acetyl@25	missed K-A@3; missed K-S@6	-0.00247501	1142.61	381.877	1142.61	381.878	3	2	9.1.1.1766.2	5	0.1812	40.4696	1391.1	387.71	40.75	0.35	248.703	0.5	0.5
620	10782	459	459	comp28309_c0;orf1	len=293 frame:1 start:1 end:879 hypothetical protein MPER_06317 [Moniliophthora perniciosa FA553] &gt;gi	161	83	70.26	YGLNHIVALIEAK	Acetyl@N-term; Ile->Val@6	Acetyl@161; Ile->Val@166		0.000953484	1467.81	490.277	1467.81	490.277	3	1	8.1.1.1964.4	11	0.0012	61.8002	1812.89	1775.27	61.78	0.41	1071.31	0.1903	0.1903
621	10782	459	459	comp28309_c0;orf1	len=293 frame:1 start:1 end:879 hypothetical protein MPER_06317 [Moniliophthora perniciosa FA553] &gt;gi	161	83	59.79	YGLNHIVALIEAK	Acetyl@N-term; Leu->Val@3	Acetyl@161; Leu->Val@163		0.000953484	1467.81	490.277	1467.81	490.277	3	1	8.1.1.1964.4	11	0.0006	61.8002	1812.89	1775.27	61.78	0.41	1071.31	0.1903	0.1903
622	10785	459	459	comp28309_c0;orf1	len=293 frame:1 start:1 end:879 hypothetical protein MPER_06317 [Moniliophthora perniciosa FA553] &gt;gi	247	43.5	43.54	ANFSDKYEEQR	Acetyl(K)@6; Glu->Ser@8	Acetyl(K)@252; Glu->Ser@254	missed K-Y@6	-3.50964e-05	1385.62	462.881	1385.62	462.881	3	1	5.1.1.1043.5	7	0.0011	12.0797	1005.5	670.01	12.02	0.23	386.368	1	1
623	10788	460	460	comp27311_c0;orf2	len=418 frame:-2 start:1906 end:653 hypothetical protein DICSQDRAFT_135488 [Dichomitus squalens LYAD-421 SS1]	128	22.9	22.85	TKDLVHR	Acetyl(K)@2; Leu->Phe@4	Acetyl(K)@129; Leu->Phe@131	missed K-D@2	0.00666307	943.494	472.754	943.488	472.751	2	1	6.1.1.1084.19	6	0.0012	17.9597	476.67	272.88	18.27	0.87	386.177	0.5	0.5
624	10788	460	460	comp27311_c0;orf2	len=418 frame:-2 start:1906 end:653 hypothetical protein DICSQDRAFT_135488 [Dichomitus squalens LYAD-421 SS1]	128	22.9	19.54	TKDLVHR	Acetyl@N-term; Leu->Phe@4	Acetyl@128; Leu->Phe@131	missed K-D@2	0.00666307	943.494	472.754	943.488	472.751	2	1	6.1.1.1084.19	6	0.0005	17.9597	476.67	272.88	18.27	0.87	386.177	0.5	0.5
625	10833	464	464	comp32314_c0;orf1	len=114 frame:2 start:2 end:343 alpha/beta-hydrolase [Trametes versicolor FP-101664 SS1]	24	99	99	SAEQPFTLAVPAEDIALLQQK	Acetyl@N-term	Acetyl@24	cleaved M-S@N-term	-0.0146024	2310.2	771.073	2310.21	771.078	3	8	7.1.1.2771.3	17	0.0647	97.6437	4697.04	4257.42	97.69	0.43	2253.05	0.7967	0.6588
626	10834	464	464	comp32314_c0;orf1	len=114 frame:2 start:2 end:343 alpha/beta-hydrolase [Trametes versicolor FP-101664 SS1]	24	99	99	SAEQPFTLAVPAEDIALLQQK	Acetyl@N-term; Cation:Na(E)@3	Acetyl@24	cleaved M-S@N-term	-0.0143416	2332.18	778.4	2332.19	778.405	3	2	7.1.1.2770.2	15	0.0001	97.6018	1198.79	852.51	97.69	0.43	437.049	0.2033	0.1681
627	10918	474	474	comp34540_c0;orf1	len=417 frame:1 start:1390 end:2640 UPF0052-domain-containing protein [Trametes versicolor FP-101664 SS1]	5	94.4	94.39	STFGTLFR	Acetyl@N-term	Acetyl@5	cleaved M-S@N-term	-0.000750685	969.491	485.753	969.492	485.753	2	3	9.1.1.2390.3	9	0.0535	76.6782	841.34	810.98	76.6	0.47	514.066	1	1
628	10926	475	475	comp29161_c0;orf2	len=269 frame:2 start:2 end:808 NAD-P-binding protein [Trametes versicolor FP-101664 SS1]	19	89.3	80.61	SLPLAGK	Acetyl@N-term	Acetyl@19	cleaved M-S@N-term	0.000763356	726.428	364.221	726.428	364.221	2	2	7.1.1.1374.2	6	0.0568	33.599	246.83	245.09	33.6	1.05	248.798	1	1
629	10949	478	478	comp27851_c0;orf1	len=187 frame:-2 start:707 end:147 actin-like protein ARPC3 [Dichomitus squalens LYAD-421 SS1]	18	98.1	98.06	SNVLRPYLAAVR	Acetyl@N-term	Acetyl@18	cleaved M-S@N-term	0.000132609	1399.79	700.904	1399.79	700.904	2	1	9.1.1.2297.8	11	0.0557	71.2435	429.73	423.68	71.22	0.35	618.091	1	1
630	10957	479	479	comp34868_c0;orf1	len=373 frame:-2 start:1491 end:373 hypothetical protein DICSQDRAFT_84465 [Dichomitus squalens LYAD-421 SS1]	149	47.7	47.72	VQAFKR	Val->Phe@1; Deamidated(Q)@2; Acetyl(K)@5	Val->Phe@149; Acetyl(K)@153	missed K-R@5	-0.00148824	838.432	420.223	838.434	420.224	2	2	6.1.1.1291.3	7	0.0001	29.9697	1753.75	822.65	29.79	0.47	536.264	1	1
631	17540	484	484	comp35199_c0;orf1	len=137 frame:-2 start:863 end:453 40S ribosomal protein S20 [Trametes versicolor FP-101664 SS1]	61	23.5	18.87	AKDKQLR	Acetyl(K)@4	Acetyl(K)@64	missed K-D@2; missed K-Q@4	0.0135806	899.532	450.774	899.519	450.767	2	1	8.1.1.2269.3	3	0.4286	79.576	111.65	92.71	79.68	0.47	129.048	1	1
632	10998	485	485	comp31325_c0;orf1	len=129 frame:2 start:2819 end:3205 hypothetical protein PHACADRAFT_254157, partial [Phanerochaete carnosa HHB-10118-sp]	23	99	99	ASVELAATYAALILADDGIEITSEK	Acetyl@N-term	Acetyl@23	cleaved M-A@N-term	0.0266041	2605.36	869.462	2605.34	869.453	3	1	8.1.1.2983.3	20	0.0295	107.224	113.941	113.941			483.656	1	0.1159
633	11007	486	486	comp28649_c0;orf1	len=402 frame:-3 start:1403 end:198 RNI-like protein [Trametes versicolor FP-101664 SS1]	304	27.3	27.33	LPKLKR	Acetyl(K)@3; Acetyl(K)@5	Acetyl(K)@306; Acetyl(K)@308	missed K-L@3; missed K-R@5	0.00109322	837.545	419.78	837.544	419.779	2	1	10.1.1.3027.2	6	0.1837	60.3692	562.41	236.46	60.83	0.64	80.8286	1	1
634	11034	491	491	comp30888_c0;orf1	len=161 frame:1 start:1 end:483 hypothetical protein PHACADRAFT_26889 [Phanerochaete carnosa HHB-10118-sp]	24	99	99	SDIIVDGFK	Acetyl@N-term	Acetyl@24	cleaved M-S@N-term	9.18596e-05	1034.53	518.271	1034.53	518.271	2	5	6.1.1.1969.4	11	0.0552	69.4886	936.93	855.03	69.53	0.47	528.277	1	1
635	11044	493	493	comp21649_c0;orf1	len=509 frame:3 start:60 end:1586 zf-ZPR1-domain-containing protein [Dichomitus squalens LYAD-421 SS1]	27	99	99	STNPDIFPSIGSLADK	Acetyl@N-term	Acetyl@27	cleaved M-S@N-term	0.00264818	1702.84	852.429	1702.84	852.428	2	1	7.1.1.2171.4	15	0.0604	80.0022	318.68	295.02	80.12	0.64	266.482	1	1
636	11061	494	494	comp14105_c0;orf1	len=959 frame:-3 start:3019 end:143 ARM repeat-containing protein [Dichomitus squalens LYAD-421 SS1]	751	97.8	97.78	SSNQLVEVLR	Acetyl@N-term; Deamidated(N)@3; Deamidated(Q)@4	Acetyl@751		0.0017895	1187.61	594.81	1187.6	594.809	2	3	5.1.1.1687.3	11	0.0037	47.8995	588.04	542.41	47.99	0.55	354.471	0.3979	0.2758
637	11091	498	498	comp35296_c0;orf1	len=182 frame:-3 start:761 end:216 actin depolymerizing factor [Auricularia delicata TFB-10046 SS5]	22	95.8	95.79	ASGVPVDQECIK	Acetyl@N-term; Carbamidomethyl(C)@10	Acetyl@22	cleaved M-A@N-term	-0.0010169	1343.64	672.826	1343.64	672.827	2	2	5.1.1.1347.10	10	0.0307	29.5329	767.32	576.14	29.42	0.41	317.159	1	1
638	11106	499	499	comp28250_c0;orf1	len=563 frame:-3 start:1754 end:66 hypothetical protein SERLADRAFT_364820 [Serpula lacrymans var. lacrymans S7.9]	321	21.4	21.31	VAAGDLR	Acetyl@N-term; Ala->Ser@2	Acetyl@321; Ala->Ser@322		0.0239866	758.416	380.215	758.392	380.203	2	1	5.1.1.1135.3	7	0.0005	17.3757	3133.64	613.16	17.14	0.35	261.696	0.5	0.4594
639	11127	502	502	comp26341_c0;orf1	len=265 frame:3 start:3 end:797 NAD(P)-binding protein [Dichomitus squalens LYAD-421 SS1]	15	96.4	96.37	TTQLNITPAR	Acetyl@N-term	Acetyl@15	cleaved M-T@N-term	-0.00271185	1155.62	578.818	1155.62	578.82	2	1	6.1.1.1375.21	7	0.0256	34.9014	870.01	815.16	34.81	0.53	673.648	1	1
640	11142	504	504	comp35012_c0;orf1	len=279 frame:-2 start:867 end:31 S-adenosyl-L-methionine-dependent methyltransferase [Trametes versicolor FP-101664 SS1]	6	99	99	SIDVHAIAQEGFGTGTNELYDR	Acetyl@N-term	Acetyl@6	cleaved M-S@N-term	0.00808584	2434.15	812.39	2434.14	812.387	3	1	6.1.1.2074.11	19	0.0667	75.5921	409.41	393.47	75.49	0.35	322	1	1
641	11346	531	531	comp22360_c0;orf1	len=521 frame:-1 start:3195 end:1633 GMP synthase [Trametes versicolor FP-101664 SS1]	55	17	17.02	IKDLQFKPR	Acetyl(K)@2; Deamidated(Q)@5	Acetyl(K)@56	missed K-D@2	0.0231741	1186.69	594.354	1186.67	594.343	2	1	8.1.1.2339.3	7	0.0338	83.6674	329.17	305.52	83.88	0.7	436.175	0.5	0.5
642	11470	548	548	comp25351_c0;orf1	len=214 frame:3 start:111 end:752 hypothetical protein DICSQDRAFT_48600 [Dichomitus squalens LYAD-421 SS1]	42	56.7	44.87	TGTPTCYNCGLEGHLSR	Acetyl@N-term; Thr->Val@3; Carbamidomethyl(C)@6; Carbamidomethyl(C)@9	Acetyl@42; Thr->Val@44		0.018704	1961.89	654.971	1961.87	654.965	3	1	6.1.1.1281.15	8	0.0005	29.4218	638.76	576.43	29.49	0.29	531.001	0.3674	0.3674
643	11485	551	551	comp15369_c0;orf1	len=351 frame:-2 start:2202 end:1150 actin-like protein ARPC2 [Dichomitus squalens LYAD-421 SS1]	155	34.6	34.61	LALLKR	Acetyl(K)@5	Acetyl(K)@159	cleaved S-L@N-term; missed K-R@5	0.0126418	754.519	378.267	754.507	378.261	2	1	9.1.1.1831.2	5	0.4286	44.2311	236.9	236.36	44.22	0.35	151.408	1	1
644	11491	552	552	comp30644_c0;orf1	len=354 frame:2 start:131 end:1192 Aldo/keto reductase [Trametes versicolor FP-101664 SS1]	109	99	83.15	SEIFITSK	Acetyl@N-term	Acetyl@109		-0.000420447	965.507	483.761	965.507	483.761	2	8	6.1.1.1282.12	6	0.1812	29.4587	826.03	714.53	29.38	0.47	479.371	0.0866	0.0866
645	11510	554	554	comp28858_c0;orf1	len=402 frame:3 start:39 end:1244 2-nitropropane dioxygenase [Dichomitus squalens LYAD-421 SS1]	51	99	97.78	ATISTPLTELFGIK	Acetyl@N-term	Acetyl@51	cleaved M-A@N-term	-0.00260555	1531.85	766.931	1531.85	766.932	2	4	1.1.1.6958.7	14	0.0298	104.017	853.65	849.62	104.01	0.17	614.753	1	1
646	11517	555	555	comp22674_c0;orf1	len=489 frame:-3 start:1875 end:409 zf-PARP-domain-containing protein [Dichomitus squalens LYAD-421 SS1]	107	18.2	18.19	GTAIGKGELR	Acetyl(K)@6; Glu->Asn@8	Acetyl(K)@112; Glu->Asn@114	missed K-G@6	-0.000117136	1027.58	514.796	1027.58	514.796	2	1	7.1.1.1154.14	6	0.001	20.8465	562.26	392.88	21.1	0.47	338.624	1	1
647	11578	563	563	comp16527_c0;orf1	len=158 frame:-3 start:1276 end:803 predicted protein [Fibroporia radiculosa]	116	17.6	17.6	RTLTIPADKAYGPR	Acetyl(K)@9	Acetyl(K)@124	missed R-T@1; missed K-A@9	-0.0204454	1599.85	534.292	1599.87	534.298	3	1	8.1.1.1627.11	5	0.4286	42.1277	531.04	192.49	41.92	0.64	490.506	1	0.4421
648	11595	566	566	comp33950_c0;orf1	len=464 frame:2 start:71 end:1462 O-acetylhomoserine ami [Dichomitus squalens LYAD-421 SS1]	23	18.9	18.91	FQMIPPTTSNDFYK	Acetyl@N-term; Oxidation(M)@3	Acetyl@23	cleaved S-F@N-term	0.0182176	1745.82	873.915	1745.8	873.906	2	1	8.1.1.2278.18	7	0.0007	80.1368	1016.92	983.33	80.15	0.35	443.512	0.3333	0.3333
649	11683	579	579	comp34486_c0;orf1	len=936 frame:-2 start:5342 end:2535 ARM repeat-containing protein [Dichomitus squalens LYAD-421 SS1]	800	18.7	18.65	LIPILLHPKAPR	Acetyl@N-term	Acetyl@800	missed K-A@9	-0.00112858	1408.89	705.453	1408.89	705.453	2	1	2.1.1.9061.9	4	0.1812	111.265	4402.45	480.57	111.52	0.17	133.722	1	1
650	11723	585	585	comp44147_c0;orf1	len=227 frame:2 start:2 end:682 predicted protein [Laccaria bicolor S238N-H82] &gt;gi	88	99	38.05	VIVVDVQDPLASK	Ala->Gly@11; Acetyl(K)@13	Ala->Gly@98; Acetyl(K)@100		0.00990307	1409.79	705.9	1409.78	705.896	2	1	8.1.1.2051.11	7	0.0012	66.8694	7913.62	939.37	67.2	0.35	726.842	0.2137	0.2137
651	11726	585	585	comp44147_c0;orf1	len=227 frame:2 start:2 end:682 predicted protein [Laccaria bicolor S238N-H82] &gt;gi	128	99	47.55	PDGKPENTFAFSGEAK	Gly->Lys@3; Acetyl(K)@4	Gly->Lys@130; Acetyl(K)@131	cleaved I-P@N-term	0.00574854	1806.88	603.302	1806.88	603.3	3	1	7.1.1.1391.20	9	0	34.641	1307.19	754.19	34.24	0.76	691.483	0.654	0.1256
652	11727	585	585	comp44147_c0;orf1	len=227 frame:2 start:2 end:682 predicted protein [Laccaria bicolor S238N-H82] &gt;gi	127	99	99	IPDGKPENTFAFSGEAK	Ile->Lys@1; Acetyl(K)@5	Ile->Lys@127; Acetyl(K)@131		0.000570269	1863.9	622.308	1863.9	622.307	3	2	6.1.1.1374.19	11	0.0003	34.8524	691.65	625.56	34.69	1.23	541.5	0.0913	0.0665
653	11727	585	585	comp44147_c0;orf1	len=227 frame:2 start:2 end:682 predicted protein [Laccaria bicolor S238N-H82] &gt;gi	128	99	35.39	PDGKPENTFAFSGEAK	Lys-add@N-term; Acetyl(K)@4	Acetyl(K)@131	cleaved I-P@N-term	0.000570269	1863.9	622.308	1863.9	622.307	3	1	6.1.1.1369.17	10	0	34.5605	691.65	594.42	34.69	1.23	488.306	0.346	0.0665
654	11728	585	585	comp44147_c0;orf1	len=227 frame:2 start:2 end:682 predicted protein [Laccaria bicolor S238N-H82] &gt;gi	127	51.3	51.27	IPDGKPENTFAFSGEAK	Ile->Gln@1; Acetyl(K)@5	Ile->Gln@127; Acetyl(K)@131		0.0369558	1863.9	622.308	1863.86	622.295	3	1	6.1.1.1369.17	11	0.0002	34.5605	691.65	594.42	34.69	1.23	488.306	0.0913	0.0665
655	11758	589	589	comp28500_c0;orf1	len=496 frame:-1 start:2030 end:543 Zn-dependent exopeptidase [Dichomitus squalens LYAD-421 SS1]	187	15.1	15.08	PFVPVPPKAVER	Acetyl(K)@8; Val->Pro@10	Acetyl(K)@194; Val->Pro@196	cleaved V-P@N-term; missed K-A@8	0.0008159	1374.77	459.263	1374.77	459.263	3	1	9.1.1.2185.2	8	0	64.6952	856.74	485.76	64.51	0.35	355.484	1	1
656	11767	590	590	comp27661_c1;orf1	len=135 frame:1 start:133 end:537 hypothetical protein MPER_03246 [Moniliophthora perniciosa FA553] &gt;gi	33	99	99	TEQYYLFNVK	Acetyl@N-term	Acetyl@33	cleaved M-T@N-term	-0.00208512	1345.65	673.834	1345.66	673.835	2	9	7.1.1.2063.4	12	0.0332	73.7229	3209.31	2683.28	73.77	0.23	1065.16	0.8021	0.8021
657	16183	592	592	comp30684_c0;orf2	len=441 frame:3 start:4026 end:5348 mannose-1-phosphate guanylyltransferase [Dichomitus squalens LYAD-421 SS1]	279	46.5	37.36	AAFLMQLLK	Acetyl@N-term; Deamidated(Q)@6	Acetyl@279		-0.00134907	1076.59	539.304	1076.59	539.304	2	2	8.1.1.1963.6	7	0.0142	61.752	1356.4	1002.62	61.49	0.52	677.659	1	1
658	11856	605	605	comp28970_c0;orf2	len=487 frame:-1 start:2029 end:569 aspartic peptidase A1 [Dichomitus squalens LYAD-421 SS1]	338	18.7	18.67	ATGAVADRATGLLR	Acetyl@N-term	Acetyl@338	missed R-A@8	0.0306829	1412.8	471.942	1412.77	471.932	3	1	8.1.1.2243.3	6	0.1191	78.0661	533.93	165.56	78.28	0.29	115.924	1	1
659	11922	621	621	comp34748_c0;orf1	len=311 frame:1 start:1 end:933 hypothetical protein DICSQDRAFT_140641 [Dichomitus squalens LYAD-421 SS1]	121	28	28.01	AGSGIVIAR	Acetyl@N-term	Acetyl@121		-0.00823729	884.5	443.257	884.508	443.261	2	1	7.1.1.1129.14	5	0.1812	19.3814	1851.32	475.7	19.12	0.29	231.036	1	1
660	11924	622	622	comp26736_c0;orf2	len=567 frame:3 start:54 end:1754 chaperonin-containing T-complex zeta subunit Cct6 [Dichomitus squalens LYAD-421 SS1]	17	91.7	91.71	SSSIELINPK	Acetyl@N-term	Acetyl@17	cleaved M-S@N-term	-0.00229314	1128.6	565.307	1128.6	565.309	2	3	6.1.1.1597.11	8	0.0499	47.8573	523.92	465.45	47.9	0.92	700.245	0.2515	0.2515
661	16293	625	625	comp54736_c0;orf1	len=284 frame:3 start:3 end:854 hypothetical protein AGABI1DRAFT_110333 [Agaricus bisporus var. burnettii JB137-S8] &gt;gi	204	43.4	20.02	AKFVVEK	Acetyl(K)@2	Acetyl(K)@205	missed K-F@2	-0.00285324	861.493	431.754	861.496	431.755	2	3	6.1.1.1182.12	8	0.4286	23.6571	2818.32	2642.26	23.69	0.4	2051.69	1	1
662	11986	632	632	comp27689_c0;orf1	len=356 frame:-1 start:2801 end:1734 anion-transporting ATPase [Trametes versicolor FP-101664 SS1]	32	99	99	AEELLDPTLQNILDQK	Acetyl@N-term	Acetyl@32	cleaved M-A@N-term	0.000775305	1880.97	627.999	1880.97	627.998	3	3	6.1.1.3221.2	15	0.0361	100.287	668.62	501.08	100.15	0.36	179.885	1	1
663	12004	635	635	comp34176_c0;orf1	len=860 frame:3 start:3 end:2582 6-phosphofructokinase [Dichomitus squalens LYAD-421 SS1]	428	16.8	16.81	ITRVPLMDAVK	Deamidated(R)@3; Acetyl(K)@11	Deamidated(R)@430; Acetyl(K)@438	missed R-V@3	-0.0252975	1284.69	429.236	1284.71	429.244	3	1	8.1.1.1622.9	5	0.0009	41.8185	2478.23	1319.79	41.57	0.47	1151.73	1	1
664	17634	644	644	comp31891_c0;orf1	len=174 frame:2 start:158 end:679 hypothetical protein TRAVEDRAFT_72344 [Trametes versicolor FP-101664 SS1]	43	22.8	19.4	EGVLVAK	Acetyl(K)@7	Acetyl(K)@49		0.0113339	756.449	379.232	756.438	379.226	2	1	8.1.1.1690.2	4	0.4286	45.7936	248.95	189.08	46.02	0.59	189.105	1	1
665	12071	646	646	comp29717_c0;orf1	len=852 frame:2 start:26 end:2581 phospholipase D/nuclease [Dichomitus squalens LYAD-421 SS1]	2	17.2	17.23	ATFIAMSK	Acetyl@N-term; Oxidation(M)@6	Acetyl@2	cleaved G-A@N-term	-0.00377028	925.454	463.734	925.458	463.736	2	1	8.1.1.1791.7	4	0.0208	51.7018	425.62	333.85	51.51	0.58	278.594	1	1
666	12095	650	650	comp34950_c0;orf1	len=856 frame:3 start:81 end:2648 glutaminyl-tRNA synthetase [Trametes versicolor FP-101664 SS1]	61	47.6	47.62	VNKSLDGK	Deamidated(N)@2; Acetyl(K)@3	Acetyl(K)@63	cleaved L-V@N-term; missed K-S@3	-0.00243237	902.468	452.241	902.471	452.243	2	1	5.1.1.1141.3	6	0.004	17.7179	618.39	320.93	17.43	0.75	191.104	1	1
667	12098	650	650	comp34950_c0;orf1	len=856 frame:3 start:81 end:2648 glutaminyl-tRNA synthetase [Trametes versicolor FP-101664 SS1]	191	28.8	28.83	FGTKEAAKPK	Acetyl(K)@4; Ala->Trp@7	Acetyl(K)@194; Ala->Trp@197	missed K-E@4	0.0207454	1232.68	617.345	1232.66	617.335	2	1	9.1.1.1962.18	7	0.0002	51.792	592.07	484.14	51.86	0.35	385.518	1	1
668	12131	655	655	comp35838_c0;orf1	len=409 frame:-1 start:1414 end:188 translation initiation factor [Dichomitus squalens LYAD-421 SS1]	6	53.1	53.11	AAGFVNVR	Acetyl@N-term	Acetyl@6	cleaved M-A@N-term	0.0011517	874.467	438.241	874.466	438.24	2	1	7.1.1.1538.6	5	0.0336	43.1735	306.93	285.89	43.22	1.46	266.096	1	1
669	12139	656	656	comp22724_c0;orf1	len=300 frame:1 start:1 end:900 NAD-P-binding protein [Trametes versicolor FP-101664 SS1]	18	90.5	90.49	SAEALDIR	Acetyl@N-term	Acetyl@18	cleaved M-S@N-term	0.000603239	915.467	458.741	915.466	458.74	2	1	5.1.1.1516.3	10	0.0568	38.8041	247.16	243.45	38.78	0.59	177.705	1	1
670	12192	662	662	comp27311_c0;orf1	len=338 frame:-3 start:3279 end:2266 hypothetical protein DICSQDRAFT_135488 [Dichomitus squalens LYAD-421 SS1]	317	22.6	22.55	AGIPVTTQR	Acetyl@N-term	Acetyl@317		0.0121278	983.552	492.783	983.54	492.777	2	1	6.1.1.1039.11	5	0.1812	15.3609	230.61	174.14	15.15	0.53	459.51	0.1243	0.1243
671	12216	666	666	comp31086_c0;orf2	len=111 frame:2 start:119 end:451 enoyl-CoA hydratase [Dichomitus squalens LYAD-421 SS1]	34	99	99	TTTQYEFILTSR	Acetyl@N-term	Acetyl@34	cleaved M-T@N-term; cleaved R-P@C-term	-0.00696744	1500.74	751.377	1500.75	751.38	2	1	7.1.1.2040.10	14	0.0199	72.406	716.39	411.99	72.6	0.34	537.001	0.2535	0.2535
672	12221	666	666	comp31086_c0;orf2	len=111 frame:2 start:119 end:451 enoyl-CoA hydratase [Dichomitus squalens LYAD-421 SS1]	46	99	99	PTDGVGLITLNRPK	Acetyl@N-term; Thr->Ala@2	Acetyl@46; Thr->Ala@47	cleaved R-P@N-term	-0.000265814	1491.84	498.288	1491.84	498.288	3	1	9.1.1.1811.2	16	0.0002	43.0745	990.92	773.8	42.99	0.29	792.72	0.2027	0.1906
673	15606	684	684	comp16810_c0;orf1	len=565 frame:-3 start:1866 end:172 predicted protein [Fibroporia radiculosa]	69	82.5	47.65	WTPSEATK	Acetyl@N-term; Thr->Val@2	Acetyl@69; Thr->Val@70		0.00818695	958.484	480.249	958.476	480.245	2	1	6.1.1.1036.14	10	0.0005	15.1954	540.88	510.39	15.15	1.34	517.903	0.6283	0.6283
674	12383	693	693	comp34998_c0;orf1	len=187 frame:-2 start:794 end:234 HSP20-like chaperone [Trametes versicolor FP-101664 SS1]	31	99	99	SLVTTVLNDPLTDFDR	Acetyl@N-term	Acetyl@31	cleaved M-S@N-term	-0.00350173	1846.93	924.471	1846.93	924.473	2	4	7.1.1.2930.2	15	0.0525	102.201	2556.95	2466.91	102.21	0.17	1018.09	0.567	0.4829
675	12384	693	693	comp34998_c0;orf1	len=187 frame:-2 start:794 end:234 HSP20-like chaperone [Trametes versicolor FP-101664 SS1]	31	32.5	32.53	SLVTTVLNDPLTDFDR	Acetyl@N-term; Cation:Na(D)@9	Acetyl@31	cleaved M-S@N-term	-0.000903218	1868.91	935.463	1868.91	935.464	2	1	7.1.1.2931.4	9	0	102.259	651	650.87	102.26	0.17	735.327	0.1443	0.123
676	16963	702	702	comp31357_c0;orf1	len=407 frame:-1 start:2051 end:831 NAD-dependent formate dehydrogenase [Trametes versicolor FP-101664 SS1]	285	30	20.66	INADLLK	Acetyl@N-term	Acetyl@285	cleaved L-I@N-term	0.0343396	827.51	414.762	827.475	414.745	2	1	9.1.1.2057.3	7	0.0033	57.3338	15107.8	225.46	58.13	0.58	231.598	1	0.944
677	12446	705	705	comp34263_c0;orf1	len=784 frame:-1 start:6520 end:4169 Rho GTPase activation protein [Dichomitus squalens LYAD-421 SS1]	83	39.2	39.23	NFVLERDVR	Acetyl@N-term	Acetyl@83	missed R-D@6	-0.0149727	1188.61	595.312	1188.63	595.32	2	2	6.1.1.1136.10	6	0.1812	21.0059	1063.88	867.76	20.9	0.41	595.469	0.3657	0.3355
678	12458	707	707	comp33401_c0;orf1	len=642 frame:-3 start:2737 end:812 photo-regulated tyrosinase [Dichomitus squalens LYAD-421 SS1]	52	99	99	SHFVISGAPVPPLAGSGVPNR	Acetyl@N-term	Acetyl@52	cleaved M-S@N-term	0.000463282	2100.11	701.045	2100.11	701.044	3	1	9.1.1.2241.8	17	0.0616	67.989	791.55	726.82	68.02	0.41	705.456	1	1
679	12481	710	710	comp37136_c0;orf1	len=1227 frame:2 start:134 end:3814 structural maintenance of chromosome protein 3 [Dichomitus squalens LYAD-421 SS1]	124	47.2	47.22	TIGLKK	Acetyl(K)@6	Acetyl(K)@129	missed K-K@5	-0.00101631	700.447	351.231	700.448	351.231	2	3	2.1.1.1358.2	5	0.4286	13.4727	247.19	243.83	13.52	0.38	172.792	0.5644	0.1675
680	12480	710	710	comp37136_c0;orf1	len=1227 frame:2 start:134 end:3814 structural maintenance of chromosome protein 3 [Dichomitus squalens LYAD-421 SS1]	124	72	55.55	TIGLKK	Acetyl(K)@5	Acetyl(K)@128	missed K-K@5	0.000233202	700.449	351.232	700.448	351.231	2	5	10.1.1.1676.2	6	0.4286	13.5609	145.5	143.82	13.55	0.34	74.404	0.3322	0.0986
681	12479	710	710	comp37136_c0;orf1	len=1227 frame:2 start:134 end:3814 structural maintenance of chromosome protein 3 [Dichomitus squalens LYAD-421 SS1]	124	97.5	97.46	TIGLKKDEYSLDKK	Acetyl(K)@5; Acetyl(K)@6	Acetyl(K)@128; Acetyl(K)@129	missed K-K@5; missed K-D@6; missed K-K@13	0.0017873	1720.93	574.649	1720.92	574.649	3	2	6.1.1.1449.10	11	0.1631	39.2057	1037.57	677.17	39.07	0.41	712.919	1	0.5152
682	12525	717	717	comp16937_c0;orf1	len=279 frame:-2 start:1003 end:167 hypothetical protein TRAVEDRAFT_158962 [Trametes versicolor FP-101664 SS1]	27	99	99	NPLGDVVLSDEDAVK	Acetyl@N-term; Leu->Ala@3	Acetyl@27; Leu->Ala@29		-0.0187478	1569.73	785.874	1569.75	785.883	2	1	6.1.1.1738.19	10	0	56.0952	266.44	207.38	55.99	0.64	592.494	0.2168	0.2168
683	12556	724	724	comp24931_c0;orf1	len=1901 frame:2 start:2 end:5704 hypothetical protein DICSQDRAFT_181365 [Dichomitus squalens LYAD-421 SS1]	626	82.6	82.56	SVASDSLVQVIR	Acetyl@N-term; Deamidated(Q)@9	Acetyl@626	cleaved N-S@N-term	0.00017474	1315.7	439.574	1315.7	439.573	3	2	5.1.1.1468.2	10	0.0028	36.1448	654.46	542.07	36.25	0.41	248.096	1	1
684	12564	725	725	comp39534_c0;orf1	len=145 frame:-2 start:554 end:120 cyclophilin [Trametes versicolor FP-101664 SS1]	2	19.6	17.97	FKLYDDVVPK	Acetyl(K)@2; Tyr->Gln@4	Acetyl(K)@3; Tyr->Gln@5	cleaved V-F@N-term; missed K-L@2	-0.0275458	1229.64	615.826	1229.67	615.84	2	3	7.1.1.1511.21	8	0.0001	41.6311	1478.62	759.14	41.82	0.52	622.791	0.7881	0.0259
685	12564	725	725	comp39534_c0;orf1	len=145 frame:-2 start:554 end:120 cyclophilin [Trametes versicolor FP-101664 SS1]	2	19.6	14.43	FKLYDDVVPK	Acetyl@N-term; Tyr->Gln@4	Acetyl@2; Tyr->Gln@5	cleaved V-F@N-term; missed K-L@2	-0.0275458	1229.64	615.826	1229.67	615.84	2	2	7.1.1.1511.21	8	0	41.6311	1478.62	759.14	41.82	0.52	622.791	0.7881	0.0259
686	12567	725	725	comp39534_c0;orf1	len=145 frame:-2 start:554 end:120 cyclophilin [Trametes versicolor FP-101664 SS1]	4	99	99	LYDDVVPKTAK	Tyr->Phe@2; Acetyl(K)@8	Tyr->Phe@5; Acetyl(K)@11	missed K-T@8	0.00035435	1273.69	637.853	1273.69	637.853	2	4	7.1.1.1567.13	10	0.0022	44.8981	1427.45	939.5	44.74	0.47	648.988	0.5	0.0246
687	12567	725	725	comp39534_c0;orf1	len=145 frame:-2 start:554 end:120 cyclophilin [Trametes versicolor FP-101664 SS1]	4	99	11.29	LYDDVVPKTAK	Tyr->Phe@2; Acetyl(K)@11	Tyr->Phe@5; Acetyl(K)@14	missed K-T@8	0.00035435	1273.69	637.853	1273.69	637.853	2	3	7.1.1.1567.13	9	0.0022	44.8981	1427.45	939.5	44.74	0.47	648.988	0.5	0.0246
688	15882	731	731	comp32050_c0;orf1	len=258 frame:-1 start:1457 end:684 Isopentenyldiphosphate isomerase [Trametes versicolor FP-101664 SS1]	243	56.7	8.685	SLAGFVDGSKVVK	Acetyl(K)@10	Acetyl(K)@252	missed K-V@10	0.00904739	1347.75	674.882	1347.74	674.877	2	3	1.1.1.5440.4	6	0.4286	70.4326	1089.02	888.28	70.32	0.36	442.961	0.5161	0.3282
689	15882	731	731	comp32050_c0;orf1	len=258 frame:-1 start:1457 end:684 Isopentenyldiphosphate isomerase [Trametes versicolor FP-101664 SS1]	243	56.7	8.685	SLAGFVDGSKVVK	Acetyl(K)@13	Acetyl(K)@255	missed K-V@10	0.00904739	1347.75	674.882	1347.74	674.877	2	3	1.1.1.5440.4	6	0.4286	70.4326	1089.02	888.28	70.32	0.36	442.961	0.5161	0.3282
690	12637	736	736	comp28414_c0;orf1	len=340 frame:-2 start:3665 end:2646 phosphatase activator [Dichomitus squalens LYAD-421 SS1]	200	51.9	51.93	NSGKYLLHKR	Acetyl(K)@9	Acetyl(K)@208	missed K-Y@4; missed K-R@9	0.0222359	1256.72	419.914	1256.7	419.907	3	1	8.1.1.1625.4	5	0.4286	41.9858	559.87	314.65	42.27	0.64	288.093	1	1
691	12654	739	739	comp23613_c0;orf1	len=304 frame:-1 start:973 end:62 hypothetical protein STEHIDRAFT_169061 [Stereum hirsutum FP-91666 SS1]	268	63.1	63.05	SIAELLASSGNR	Acetyl(S)@8	Acetyl(S)@275		-7.9914e-05	1258.65	630.333	1258.65	630.333	2	1	8.1.1.1949.17	8	0.0001	60.9419	487.4	466.02	60.91	1.39	508.167	0.1865	0.1865
692	12654	739	739	comp23613_c0;orf1	len=304 frame:-1 start:973 end:62 hypothetical protein STEHIDRAFT_169061 [Stereum hirsutum FP-91666 SS1]	268	63.1	63.05	SIAELLASSGNR	Acetyl(S)@9	Acetyl(S)@276		-7.9914e-05	1258.65	630.333	1258.65	630.333	2	1	8.1.1.1949.17	8	0.0001	60.9419	487.4	466.02	60.91	1.39	508.167	0.1865	0.1865
693	12690	748	748	comp29985_c0;orf1	len=176 frame:-3 start:3198 end:2671 AIP3-domain-containing protein [Dichomitus squalens LYAD-421 SS1]	69	98.6	98.59	ADKVDAPTSSEPAPIAR	Acetyl(K)@3	Acetyl(K)@71	cleaved M-A@N-term; missed K-V@3	0.00301476	1765.89	589.636	1765.88	589.635	3	2	5.1.1.1276.4	14	0.0879	25.3809	798.48	621.62	25.47	0.35	452.073	0.5	0.4184
694	12690	748	748	comp29985_c0;orf1	len=176 frame:-3 start:3198 end:2671 AIP3-domain-containing protein [Dichomitus squalens LYAD-421 SS1]	69	98.6	21.88	ADKVDAPTSSEPAPIAR	Acetyl@N-term	Acetyl@69	cleaved M-A@N-term; missed K-V@3	0.00301476	1765.89	589.636	1765.88	589.635	3	2	5.1.1.1276.4	14	0.0372	25.3809	798.48	621.62	25.47	0.35	452.073	0.5	0.4184
695	12753	761	761	comp35010_c0;orf1	len=1555 frame:-1 start:4729 end:65 glycosyltransferase family 24 protein [Dichomitus squalens LYAD-421 SS1]	1341	28.1	28.06	EKQRIIWAYK	Glu->pyro-Glu@N-term; Acetyl(K)@2; Deamidated(Q)@3	Acetyl(K)@1342	missed K-Q@2; missed R-I@4	-0.0466549	1358.69	453.903	1358.73	453.919	3	1	8.1.1.1621.5	6	0.0003	41.7599	96.72	44.55	41.39	0.99	287.03	0.3333	0.25
696	12753	761	761	comp35010_c0;orf1	len=1555 frame:-1 start:4729 end:65 glycosyltransferase family 24 protein [Dichomitus squalens LYAD-421 SS1]	1341	28.1	17.42	EKQRIIWAYK	Glu->pyro-Glu@N-term; Acetyl(K)@2; Deamidated(R)@4	Acetyl(K)@1342; Deamidated(R)@1344	missed K-Q@2; missed R-I@4	-0.0466549	1358.69	453.903	1358.73	453.919	3	1	8.1.1.1621.5	6	0	41.7599	96.72	44.55	41.39	0.99	287.03	0.3333	0.25
697	12768	764	764	comp29933_c0;orf1	len=242 frame:1 start:13 end:738 hypothetical protein DICSQDRAFT_112382 [Dichomitus squalens LYAD-421 SS1]	138	99	21.24	LIAHGETEDTVLAGDR	Acetyl@N-term; Glu->Ser@6	Acetyl@138; Glu->Ser@143		-0.00138971	1695.84	566.288	1695.84	566.288	3	1	7.1.1.1189.22	12	0.0005	22.887	350.53	342.93	22.9	0.23	364.021	0.12	0.12
698	12781	766	766	comp32482_c0;orf1	len=213 frame:2 start:2 end:640 hypothetical protein TRAVEDRAFT_138946 [Trametes versicolor FP-101664 SS1]	77	99	99	EGNGDHSLFSSALGFLK	Acetyl@N-term; Asn->Val@3	Acetyl@77; Asn->Val@79		0.00724426	1804.91	602.643	1804.9	602.64	3	1	9.1.1.2629.2	18	0.0001	88.8507	744.79	611.01	88.95	0.24	416.264	0.2005	0.2005
699	12795	768	768	comp13847_c0;orf1	len=123 frame:1 start:1 end:369 ADP/ATP carrier protein [Laccaria bicolor S238N-H82] &gt;gi	95	99	55.09	GVAGAGVLSLYDK	Acetyl@N-term; Val->Lys@2	Acetyl@95; Val->Lys@96		-0.00383606	1319.7	660.86	1319.71	660.862	2	3	8.1.1.1938.15	14	0.0001	60.3025	972.25	970.18	60.28	0.58	536.564	0.0696	0.0591
700	12836	778	778	comp25601_c0;orf1	len=169 frame:-1 start:507 end:1 predicted protein [Fibroporia radiculosa]	42	32.4	32.35	VYSANFNLGGK	Acetyl(K)@11	Acetyl(K)@52		0.0137212	1210.61	606.313	1210.6	606.306	2	1	5.1.1.2284.7	6	0.4286	75.1526	233.71	229.31	74.93	0.47	171.005	0.3697	0.3697
701	12840	779	779	comp26009_c0;orf1	len=141 frame:-1 start:636 end:214 60S ribosomal protein L27 [Postia placenta Mad-698-R] &gt;gi	78	98.8	17.86	VVNYSHLFPTR	Acetyl@N-term; Tyr->His@4	Acetyl@78; Tyr->His@81		-0.0140602	1347.69	450.238	1347.7	450.242	3	1	8.1.1.1733.3	6	0.0005	48.3126	1260.85	932.91	48.13	0.47	649.114	0.0394	0.0394
702	12855	782	782	comp20444_c0;orf1	len=978 frame:-2 start:3152 end:219 vacuolar protein sorting-associated protein 35 [Dichomitus squalens LYAD-421 SS1]	599	22.4	22.41	KDPRR	Acetyl(K)@1	Acetyl(K)@599	cleaved G-K@N-term; missed K-D@1; missed R-R@4	-0.00863358	712.389	357.202	712.398	357.206	2	1	5.1.1.1087.2	5	0.4286	14.587	385.34	223.35	14.46	0.52	335.024	0.5	0.5
703	12855	782	782	comp20444_c0;orf1	len=978 frame:-2 start:3152 end:219 vacuolar protein sorting-associated protein 35 [Dichomitus squalens LYAD-421 SS1]	599	22.4	21.37	KDPRR	Acetyl@N-term	Acetyl@599	cleaved G-K@N-term; missed K-D@1; missed R-R@4	-0.00863358	712.389	357.202	712.398	357.206	2	1	5.1.1.1087.2	5	0.1812	14.587	385.34	223.35	14.46	0.52	335.024	0.5	0.5
704	12886	789	789	comp28917_c1;orf2	len=151 frame:1 start:8182 end:8634 hypothetical protein TRAVEDRAFT_25762 [Trametes versicolor FP-101664 SS1]	38	99	99	IDGSEYSEKHSIAR	Acetyl(K)@9	Acetyl(K)@46	missed K-H@9	-0.00474557	1632.77	545.264	1632.77	545.265	3	1	5.1.1.1138.10	9	0.4286	17.5834	556.16	408.67	17.66	0.23	360.096	1	1
705	12897	793	793	comp25317_c0;orf1	len=134 frame:-3 start:1562 end:1161 Ctr copper transporter [Dichomitus squalens LYAD-421 SS1]	10	89.7	89.65	AGLGVPVK	Acetyl@N-term	Acetyl@10	cleaved M-A@N-term	-0.00199088	781.468	391.741	781.47	391.742	2	5	6.1.1.1384.3	7	0.0295	35.3969	647.78	646.46	35.39	0.7	317.59	1	1
706	12941	811	811	comp30945_c0;orf1	len=670 frame:2 start:101 end:2110 polyubiquitin-tagged protein recognition complex Npl4 component [Trametes versicolor FP-101664 SS1]	445	40.7	10.15	YVPDVFFR	Acetyl@N-term; Asp->Gly@4	Acetyl@445; Asp->Gly@448		-0.00689114	1025.53	513.771	1025.53	513.774	2	2	7.1.1.1638.7	6	0.0002	48.9836	2944.39	1630.49	49.2	0.41	1007.11	0.8741	0.8741
707	12943	812	812	comp34203_c0;orf1	len=409 frame:-3 start:3229 end:2003 Thiamin diphosphate-binding protein [Trametes versicolor FP-101664 SS1]	361	20.1	20.09	SQVAVAAGGAWGKR	Acetyl@N-term; Acetyl(K)@13	Acetyl@361; Acetyl(K)@373	cleaved Y-S@N-term; missed K-R@13	0.00869897	1440.76	481.259	1440.75	481.256	3	1	6.1.1.1665.6	6	0.0037	51.8043	805.5	426.02	51.56	0.46	405.216	1	1
708	12946	814	814	comp28454_c0;orf1	len=220 frame:-2 start:2396 end:1737 PEBP-like protein [Dichomitus squalens LYAD-421 SS1]	13	99	99	SSDPLSAIVSALQK	Acetyl@N-term	Acetyl@13	cleaved M-S@N-term	0.000179866	1456.78	729.396	1456.78	729.396	2	2	1.1.1.6907.4	14	0.0557	102.214	242.05	233.14	102.18	0.17	275.581	1	1
709	12986	824	824	comp22214_c0;orf1	len=136 frame:-3 start:603 end:196 cytochrome c C1, partial [Punctularia strigosozonata HHB-11173 SS5]	112	95.3	55.61	MAFAGLKKDK	Acetyl(K)@7; Acetyl(K)@8	Acetyl(K)@118; Acetyl(K)@119	missed K-K@7; missed K-D@8	-0.0188737	1191.61	596.814	1191.63	596.823	2	5	6.1.1.1689.8	7	0.1837	53.2079	7193.42	3026.11	52.9	0.35	1305.78	0.3333	0.3229
710	12986	824	824	comp22214_c0;orf1	len=136 frame:-3 start:603 end:196 cytochrome c C1, partial [Punctularia strigosozonata HHB-11173 SS5]	112	95.3	55.61	MAFAGLKKDK	Acetyl(K)@8; Acetyl(K)@10	Acetyl(K)@119; Acetyl(K)@121	missed K-K@7; missed K-D@8	-0.0188737	1191.61	596.814	1191.63	596.823	2	3	6.1.1.1689.8	7	0.1837	53.2079	7193.42	3026.11	52.9	0.35	1305.78	0.3333	0.3229
711	12986	824	824	comp22214_c0;orf1	len=136 frame:-3 start:603 end:196 cytochrome c C1, partial [Punctularia strigosozonata HHB-11173 SS5]	112	95.3	55.61	MAFAGLKKDK	Acetyl(K)@7; Acetyl(K)@10	Acetyl(K)@118; Acetyl(K)@121	missed K-K@7; missed K-D@8	-0.0188737	1191.61	596.814	1191.63	596.823	2	3	6.1.1.1689.8	7	0.1837	53.2079	7193.42	3026.11	52.9	0.35	1305.78	0.3333	0.3229
712	13103	850	850	comp32481_c0;orf1	len=559 frame:-1 start:1914 end:238 hypothetical protein DICSQDRAFT_164847 [Dichomitus squalens LYAD-421 SS1]	199	43.9	43.88	LAEMKR	Acetyl(K)@5	Acetyl(K)@203	missed K-R@5	0.0075086	788.429	395.222	788.421	395.218	2	1	6.1.1.909.6	6	0.4286	7.82517	1506.09	785.83	7.7	0.35	763.301	1	1
713	13136	859	859	comp33403_c0;orf3	len=117 frame:2 start:35 end:385 hypothetical protein DICSQDRAFT_106213 [Dichomitus squalens LYAD-421 SS1]	36	97.6	68.45	SNNPSFVLR	Acetyl@N-term	Acetyl@36	cleaved M-S@N-term	-0.00136226	1074.54	538.279	1074.55	538.28	2	8	7.1.1.1558.15	8	0.0654	44.3582	3963.26	3530.35	44.22	0.53	1896.11	0.3333	0.3333
714	13169	866	866	comp27363_c0;orf1	len=317 frame:3 start:159 end:1109 phenylalanine-tRNA ligase [Dichomitus squalens LYAD-421 SS1]	8	99	99	AEAIQQLVLDTLDK	Acetyl@N-term	Acetyl@8	cleaved M-A@N-term	-0.00280396	1597.85	799.934	1597.86	799.935	2	2	8.1.1.2911.6	20	0.0364	105.197	1088.74	1024.32	105.2	0.12	1034.63	1	1
715	13183	869	869	comp29640_c0;orf1	len=817 frame:-1 start:2604 end:154 ATP-dependent metallopeptidase Hfl [Dichomitus squalens LYAD-421 SS1]	308	40.6	40.64	GAVFLR	Acetyl@N-term	Acetyl@308		0.00113415	703.403	352.709	703.402	352.708	2	1	9.1.1.1357.2	5	0.1812	17.3573	256.53	253.84	17.34	0.4	105.6	1	1
716	17637	870	870	comp30117_c0;orf1	len=1255 frame:3 start:3 end:3767 hypothetical protein DICSQDRAFT_178021 [Dichomitus squalens LYAD-421 SS1]	993	22.7	21.38	GKLVAGVGK	Acetyl(K)@2; Acetyl(K)@9	Acetyl(K)@994; Acetyl(K)@1001	cleaved Q-G@N-term; missed K-L@2	0.00995529	911.554	456.784	911.544	456.779	2	1	8.1.1.1340.8	6	0.0087	25.4188	817.79	739.23	25.27	0.35	420.389	0.5	0.5
717	17637	870	870	comp30117_c0;orf1	len=1255 frame:3 start:3 end:3767 hypothetical protein DICSQDRAFT_178021 [Dichomitus squalens LYAD-421 SS1]	993	22.7	15.68	GKLVAGVGK	Acetyl@N-term; Acetyl(K)@9	Acetyl@993; Acetyl(K)@1001	cleaved Q-G@N-term; missed K-L@2	0.00995529	911.554	456.784	911.544	456.779	2	1	8.1.1.1340.8	6	0.0037	25.4188	817.79	739.23	25.27	0.35	420.389	0.5	0.5
718	13197	873	873	comp32561_c0;orf3	len=132 frame:-3 start:2164 end:1769 alpha/beta-hydrolase [Dichomitus squalens LYAD-421 SS1]	28	97.8	97.82	MEVVSAIPSNSIPK	Acetyl@N-term	Acetyl@28	cleaved L-M@N-term	0.00244082	1512.79	757.401	1512.79	757.4	2	3	7.1.1.2063.10	9	0.0143	73.7529	446.79	434.09	73.77	0.53	453.584	1	1
719	13208	875	875	comp22217_c0;orf1	len=499 frame:-1 start:1654 end:158 alpha/beta-hydrolase [Fomitiporia mediterranea MF3/22]	317	99	99	AVGILNPVFDVYR	Acetyl@N-term; Val->Lys@2	Acetyl@317; Val->Lys@318		-0.00206266	1532.83	767.424	1532.84	767.425	2	3	8.1.1.2358.4	14	0.0002	84.7889	416.57	393.35	84.87	0.41	454.16	0.05	0.05
720	13401	928	928	comp28571_c0;orf1	len=1945 frame:-2 start:5989 end:155 Sec63-domain-containing protein [Dichomitus squalens LYAD-421 SS1]	221	37.4	37.41	CKLPEGSFKRAKK	Carbamidomethyl(C)@1; Acetyl(K)@9; Carbamyl(K)@12	Acetyl(K)@229	missed K-L@2; missed K-R@9; missed R-A@10; missed K-K@12	0.00818707	1632.89	545.302	1632.88	545.3	3	1	6.1.1.1146.21	7	0.0006	21.5832	509.48	286.92	21.72	0.23	341.024	1	1
721	17008	932	932	comp24974_c0;orf1	len=406 frame:2 start:2 end:1219 hypothetical protein AGABI1DRAFT_111317 [Agaricus bisporus var. burnettii JB137-S8]	174	29.4	17.31	LVGNYVR	Acetyl@N-term	Acetyl@174	cleaved D-L@N-term	9.56701e-05	861.471	431.743	861.471	431.743	2	2	8.1.1.1230.9	7	0.0023	19.0168	572.48	462.76	19.11	0.35	339.495	1	1
722	13421	932	932	comp24974_c0;orf1	len=406 frame:2 start:2 end:1219 hypothetical protein AGABI1DRAFT_111317 [Agaricus bisporus var. burnettii JB137-S8]	257	39.2	39.19	EIGSDVTHDRIK	Acetyl@N-term	Acetyl@257	missed R-I@10	0.00365691	1410.71	706.364	1410.71	706.362	2	1	7.1.1.1925.16	7	0.1812	65.7425	1456.04	1437.47	65.7	0.41	886.06	1	1
723	13448	938	938	comp32137_c0;orf1	len=1793 frame:1 start:85 end:5463 1,3-beta-glucan synthase [Dichomitus squalens LYAD-421 SS1]	1589	65	64.99	DTPFPK	Acetyl@N-term	Acetyl@1589	cleaved L-D@N-term	-0.0182274	745.346	373.68	745.365	373.69	2	18	10.1.1.2045.2	7	0.0019	19.5324	1204.18	312.28	19.91	0.49	140.396	1	1
724	13498	950	950	comp22728_c0;orf1	len=2398 frame:-3 start:7343 end:150 pre-mRNA-processing-splicing factor [Dichomitus squalens LYAD-421 SS1]	1893	30.5	30.5	LGQLAKWK	Acetyl(K)@6	Acetyl(K)@1898	missed K-W@6	-0.00710579	984.568	493.291	984.576	493.295	2	1	6.1.1.913.25	5	0.4286	8.08833	267.11	238.43	8.04	0.58	319.289	1	1
725	13500	950	950	comp22728_c0;orf1	len=2398 frame:-3 start:7343 end:150 pre-mRNA-processing-splicing factor [Dichomitus squalens LYAD-421 SS1]	2131	21.3	21.3	SDWRVR	Acetyl@N-term	Acetyl@2131	missed R-V@4	0.0105872	859.441	430.728	859.43	430.722	2	1	5.1.1.1097.3	5	0.1812	15.1735	397.05	332.33	15.04	0.52	359.396	1	1
726	13537	958	958	comp29608_c0;orf1	len=1790 frame:-2 start:5530 end:161 P-loop containing nucleoside triphosphate hydrolase protein [Dichomitus squalens LYAD-421 SS1]	1356	18.1	18.13	GFDLLGK	Acetyl(K)@7	Acetyl(K)@1362		0.0120412	790.434	396.224	790.422	396.219	2	1	7.1.1.1486.3	5	0.4286	40.131	222.91	193.78	40.07	0.7	184.105	1	1
727	13564	966	966	comp12142_c0;orf1	len=219 frame:-3 start:1151 end:495 NAD-P-binding protein [Trametes versicolor FP-101664 SS1]	19	60.5	60.54	ASFQVNNLYNVK	Acetyl@N-term	Acetyl@19	cleaved M-A@N-term	-0.0023033	1437.72	719.869	1437.73	719.87	2	2	8.1.1.2020.17	7	0.0289	65.086	454.25	245.34	64.7	0.53	355.022	1	1
728	13580	972	972	comp31965_c0;orf1	len=397 frame:-2 start:3134 end:1944 DNA glycosylase [Dichomitus squalens LYAD-421 SS1]	209	23.1	23.11	KAVLVK	Acetyl(K)@1	Acetyl(K)@209	cleaved P-K@N-term; missed K-A@1	0.000342028	698.469	350.242	698.469	350.242	2	2	8.1.1.1372.2	7	0.4286	27.2435	838.58	663.63	27.17	0.23	701.644	0.5	0.5
729	13580	972	972	comp31965_c0;orf1	len=397 frame:-2 start:3134 end:1944 DNA glycosylase [Dichomitus squalens LYAD-421 SS1]	209	23.1	16.67	KAVLVK	Acetyl@N-term	Acetyl@209	cleaved P-K@N-term; missed K-A@1	0.000342028	698.469	350.242	698.469	350.242	2	1	8.1.1.1372.2	7	0.1812	27.2435	838.58	663.63	27.17	0.23	701.644	0.5	0.5
730	17210	975	975	comp34601_c0;orf1	len=1074 frame:3 start:90 end:3311 bifunctional P-450:NADPH-P450 reductase [Dichomitus squalens LYAD-421 SS1]	369	26.8	18	LAILSAK	Acetyl(K)@7	Acetyl(K)@375		0.00902366	756.484	379.249	756.475	379.245	2	2	9.1.1.1579.4	5	0.4286	29.6971	242.34	199.74	29.62	0.59	238.51	0.6371	0.6371
731	13602	977	977	comp5595_c0;orf1	len=136 frame:3 start:45 end:452 hypothetical protein SCHCODRAFT_15826 [Schizophyllum commune H4-8] &gt;gi	115	75.3	75.33	LGFGKCK	Acetyl(K)@5; Carbamidomethyl(C)@6; Acetyl(K)@7	Acetyl(K)@119; Acetyl(K)@121	missed K-C@5	-0.00347137	892.444	447.229	892.448	447.231	2	4	7.1.1.987.11	6	0.1837	11.1535	2029.02	852.87	10.95	0.23	588.895	0.5221	0.5221
732	13623	985	985	comp25689_c2;orf1	len=116 frame:-1 start:349 end:2 predicted protein [Laccaria bicolor S238N-H82] &gt;gi	34	25.2	25.19	SAVNPVNPK	Acetyl@N-term	Acetyl@34	cleaved M-S@N-term; cleaved K-P@C-term	-0.00157141	966.512	484.263	966.513	484.264	2	1	6.1.1.1013.14	6	0.0272	13.8508	407.37	374.65	13.93	0.29	384.489	1	1
733	13670	998	998	comp32981_c0;orf1	len=1091 frame:-3 start:5116 end:1844 N1221-domain-containing protein [Dichomitus squalens LYAD-421 SS1]	528	21.3	21.32	AKIAEAEK	Acetyl(K)@2	Acetyl(K)@529	cleaved D-A@N-term; missed K-I@2	-0.0273912	900.464	451.239	900.492	451.253	2	1	5.1.1.1057.5	6	0.0006	12.869	310.57	307.85	12.84	0.7	313.202	1	1
734	13694	1004	1004	comp33484_c0;orf1	len=1261 frame:3 start:3 end:3785 Pkinase-domain-containing protein [Dichomitus squalens LYAD-421 SS1]	209	18.7	18.7	DASKEIR	Acetyl(K)@4	Acetyl(K)@212	missed K-E@4	-0.0149629	859.425	430.72	859.44	430.727	2	1	6.1.1.1301.5	4	0.4286	30.5558	191.46	75.05	30.84	0.93	235.099	1	1
735	13715	1008	1008	comp27974_c0;orf1	len=506 frame:-3 start:1634 end:117 aldehyde dehydrogenase [Coprinopsis cinerea okayama7#130] &gt;gi	98	22.1	1.273	ATLMEKYHDELAALEALDNGK	Oxidation(M)@4; Acetyl(K)@6	Acetyl(K)@103	cleaved L-A@N-term; missed K-Y@6	0.0195165	2389.17	797.396	2389.15	797.39	3	2	6.1.1.2090.5	9	0.006	76.5127	577.34	536.38	76.54	0.29	439.574	0.2235	0.1545
736	13725	1010	1010	comp15152_c0;orf1	len=166 frame:-3 start:728 end:231 eukaryotic translation initiation factor 1 [Trametes versicolor FP-101664 SS1]	13	99	99	SNNDDLEFDPLKK	Acetyl@N-term	Acetyl@13	cleaved M-S@N-term; missed K-K@12	0.00413147	1575.75	788.88	1575.74	788.878	2	2	5.1.1.1858.4	14	0.0628	54.9299	438.62	413.96	54.88	0.41	432.462	1	1
737	13760	1021	1021	comp24939_c0;orf1	len=165 frame:-1 start:587 end:93 predicted protein [Laccaria bicolor S238N-H82] &gt;gi	18	77.3	77.34	TYIMIKPDGVQR	Acetyl(K)@6	Acetyl(K)@23		-0.0226567	1461.74	488.255	1461.77	488.262	3	3	6.1.1.954.15	6	0.4286	10.459	285.54	275.23	10.49	0.46	1384.06	0.0209	0.0209
738	13760	1021	1021	comp24939_c0;orf1	len=165 frame:-1 start:587 end:93 predicted protein [Laccaria bicolor S238N-H82] &gt;gi	18	77.3	47.81	TYIMIKPDGVQR	Acetyl@N-term	Acetyl@18		-0.0226567	1461.74	488.255	1461.77	488.262	3	2	6.1.1.954.15	6	0.1812	10.459	285.54	275.23	10.49	0.46	1384.06	0.0209	0.0209
739	13764	1021	1021	comp24939_c0;orf1	len=165 frame:-1 start:587 end:93 predicted protein [Laccaria bicolor S238N-H82] &gt;gi	68	98.3	98.33	GKSFFPGLIK	Acetyl(K)@2; Ser->Gly@3	Acetyl(K)@69; Ser->Gly@70	missed K-S@2	-0.00096836	1104.63	553.323	1104.63	553.324	2	3	10.1.1.3225.2	11	0.0011	71.0712	629.95	484.5	70.95	0.37	359.671	0.5	0.0717
740	13764	1021	1021	comp24939_c0;orf1	len=165 frame:-1 start:587 end:93 predicted protein [Laccaria bicolor S238N-H82] &gt;gi	68	98.3	32.3	GKSFFPGLIK	Acetyl@N-term; Ser->Gly@3	Acetyl@68; Ser->Gly@70	missed K-S@2	-0.00096836	1104.63	553.323	1104.63	553.324	2	3	10.1.1.3218.3	12	0.0004	70.8269	629.95	415.46	70.95	0.37	292.379	0.5	0.0717
741	13784	1026	1026	comp27175_c0;orf1	len=247 frame:-1 start:1107 end:367 hypothetical protein PUNSTDRAFT_96536 [Punctularia strigosozonata HHB-11173 SS5]	129	99	75.96	DPNNAAFPALAFSAK	Acetyl@N-term; Asn->Gln@3; Deamidated(N)@4	Acetyl@129; Asn->Gln@131		0.0124023	1589.79	795.9	1589.77	795.894	2	1	8.1.1.2080.13	12	0.0001	68.5943	504.77	433.22	68.43	0.52	308.502	0.0653	0.0558
742	13784	1026	1026	comp27175_c0;orf1	len=247 frame:-1 start:1107 end:367 hypothetical protein PUNSTDRAFT_96536 [Punctularia strigosozonata HHB-11173 SS5]	129	99	23.21	DPNNAAFPALAFSAK	Acetyl@N-term; Methyl(N)@3; Deamidated(N)@4	Acetyl@129; Methyl(N)@131		0.0124023	1589.79	795.9	1589.77	795.894	2	1	8.1.1.2080.13	12	0	68.5943	504.77	433.22	68.43	0.52	308.502	0.0653	0.0558
743	13784	1026	1026	comp27175_c0;orf1	len=247 frame:-1 start:1107 end:367 hypothetical protein PUNSTDRAFT_96536 [Punctularia strigosozonata HHB-11173 SS5]	129	99	15.35	DPNNAAFPALAFSAK	Acetyl@N-term; Asn->Glu@3	Acetyl@129; Asn->Glu@131		0.0124023	1589.79	795.9	1589.77	795.894	2	1	8.1.1.2080.13	11	0.0004	68.5943	504.77	433.22	68.43	0.52	308.502	0.0653	0.0558
744	13784	1026	1026	comp27175_c0;orf1	len=247 frame:-1 start:1107 end:367 hypothetical protein PUNSTDRAFT_96536 [Punctularia strigosozonata HHB-11173 SS5]	129	99	15.35	DPNNAAFPALAFSAK	Acetyl@N-term; Asn->Glu@4	Acetyl@129; Asn->Glu@132		0.0124023	1589.79	795.9	1589.77	795.894	2	1	8.1.1.2080.13	11	0.0004	68.5943	504.77	433.22	68.43	0.52	308.502	0.0653	0.0558
745	13879	1052	1052	comp22370_c0;orf1	len=213 frame:-3 start:840 end:202 60S ribosomal protein L13 [Laccaria bicolor S238N-H82] &gt;gi	176	65.7	65.68	SFEAYR	Acetyl@N-term	Acetyl@176		-0.000971255	813.365	407.69	813.366	407.69	2	2	5.1.1.1079.4	5	0.1812	14.1281	1168.96	297.28	14.41	0.35	214.738	1	1
746	13891	1056	1056	comp34764_c0;orf1	len=1353 frame:3 start:108 end:4166 hypothetical protein TRAVEDRAFT_30186 [Trametes versicolor FP-101664 SS1]	625	58	58.02	STDISLIK	Acetyl@N-term	Acetyl@625		0.00100792	917.508	459.761	917.507	459.761	2	16	5.1.1.1947.2	6	0.1812	59.325	770.77	381.15	59.67	0.56	172.993	0.0866	0.0866
747	13901	1059	1059	comp22681_c0;orf1	len=192 frame:-2 start:765 end:190 histone-fold-containing protein [Trametes versicolor FP-101664 SS1]	83	49.2	49.18	RVEAYHLK	Acetyl@N-term	Acetyl@83	missed R-V@1	0.00878701	1056.58	529.298	1056.57	529.293	2	1	7.1.1.1205.18	7	0.1812	23.8094	856.29	754.87	23.66	0.41	463.009	1	1
748	13905	1061	1061	comp31633_c0;orf1	len=274 frame:-3 start:883 end:62 hypothetical protein AGABI2DRAFT_192491 [Agaricus bisporus var. bisporus H97]	12	32.4	32.35	SSSQYEFILTSR	Acetyl@N-term	Acetyl@12	cleaved M-S@N-term; cleaved R-P@C-term	0.0419394	1458.74	730.378	1458.7	730.357	2	1	8.1.1.1878.21	8	0.0072	56.827	434.59	378.75	56.89	1.29	491.006	1	1
749	16445	1066	1066	comp22706_c0;orf1	len=442 frame:2 start:389 end:1714 acid protease [Dichomitus squalens LYAD-421 SS1]	90	39.5	21.41	GRGKGVGSGSK	Acetyl(K)@11	Acetyl(K)@100	missed R-G@2; missed K-G@4	-0.000967349	1030.55	516.283	1030.55	516.283	2	1	8.1.1.2077.11	4	0.4286	68.3881	6295.95	5854.57	68.32	0.52	4917.85	1	1
750	15652	1067	1067	comp16634_c0;orf1	len=422 frame:3 start:117 end:1382 hypothetical protein DICSQDRAFT_57916 [Dichomitus squalens LYAD-421 SS1]	289	72.7	60.73	DVLQLAK	Ala->Val@6; Acetyl(K)@7	Ala->Val@294; Acetyl(K)@295		0.0110845	855.518	428.766	855.507	428.761	2	1	8.1.1.1919.3	9	0.0009	59.1768	3395.66	3335.88	59.23	0.53	1332.81	1	1
751	13936	1070	1070	comp25921_c0;orf1; comp33148_c0;orf1; comp1416271_c0;orf1	len=380 frame:-1 start:1495 end:356 Aldo/keto reductase [Fomitiporia mediterranea MF3/22]; len=356 frame:-1 start:1346 end:279 Aldo/keto reductase [Dichomitus squalens LYAD-421 SS1]; len=83 frame:2 start:2 end:250 predicted protein [Laccaria bicolor S238N-H82] &gt;gi	303	99	99	TPYVFPIIGGR	Acetyl@N-term; Oxidation(P)@2; Ile->Val@8	Acetyl@303; Oxidation(P)@304; Ile->Val@310		0.00272902	1262.67	632.342	1262.67	632.34	2	2	9.1.1.2293.7	11	0	71.0199	770.05	619.4	71.17	0.58	435.413	0.0317	0.0317
752	13936	1070	1070	comp25921_c0;orf1; comp33148_c0;orf1; comp1416271_c0;orf1	len=380 frame:-1 start:1495 end:356 Aldo/keto reductase [Fomitiporia mediterranea MF3/22]; len=356 frame:-1 start:1346 end:279 Aldo/keto reductase [Dichomitus squalens LYAD-421 SS1]; len=83 frame:2 start:2 end:250 predicted protein [Laccaria bicolor S238N-H82] &gt;gi	303	99	78.33	TPYVFPIIGGR	Acetyl@N-term; Oxidation(P)@2; Ile->Val@7	Acetyl@303; Oxidation(P)@304; Ile->Val@309		-0.00329309	1262.66	632.339	1262.67	632.34	2	2	8.1.1.2123.11	7	0	71.087	572.57	547.77	71.11	0.64	381.919	0.0235	0.0235
753	13939	1071	1071	comp19682_c0;orf1	len=101 frame:-3 start:470 end:168 60S ribosomal protein L38 [Laccaria bicolor S238N-H82] &gt;gi	15	22.7	22.71	SPTMPKQISDIK	Acetyl(K)@6	Acetyl(K)@20	missed K-Q@6	-0.00973843	1385.71	462.911	1385.72	462.915	3	1	7.1.1.1668.3	5	0.4286	50.7272	192.92	160.74	50.84	0.47	419.278	1	1
754	13964	1083	1083	comp29016_c0;orf1	len=259 frame:3 start:3 end:779 hypothetical protein SERLA73DRAFT_98760 [Serpula lacrymans var. lacrymans S7.3]	1	23.4	23.37	LSNIMFTAAR	Acetyl@N-term	Acetyl@1		-0.00993435	1164.59	583.3	1164.6	583.305	2	2	6.1.1.1107.20	5	0.1812	19.3165	505.96	277.34	19.15	0.53	228.537	1	1
755	14010	1097	1097	comp11652_c0;orf1	len=219 frame:-3 start:952 end:296 RNA-binding domain-containing protein [Stereum hirsutum FP-91666 SS1]	169	32.4	32.43	AIAALEGKEVGGR	Acetyl@N-term	Acetyl@169	missed K-E@8	-0.00638563	1311.71	438.243	1311.71	438.245	3	5	9.1.1.1932.3	5	0.1812	49.9877	1148.43	1110.43	50.03	0.53	657.055	1	1
756	14021	1101	1101	comp37066_c0;orf1	len=133 frame:-3 start:475 end:77 hypothetical protein MPER_09301 [Moniliophthora perniciosa FA553] &gt;gi	50	99	98.01	AELSHELIAAAASYEAAK	Ala->Gly@10; Acetyl(K)@18	Ala->Gly@59; Acetyl(K)@67		0.00239302	1871.93	624.984	1871.93	624.983	3	22	6.1.1.1684.20	18	0.0012	52.9339	21337.4	20821.4	53.01	0.47	13521.5	0.1874	0.1874
757	14021	1101	1101	comp37066_c0;orf1	len=133 frame:-3 start:475 end:77 hypothetical protein MPER_09301 [Moniliophthora perniciosa FA553] &gt;gi	50	99	97.01	AELSHELIAAAASYEAAK	Ala->Gly@10; Acetyl(S)@13	Ala->Gly@59; Acetyl(S)@62		0.00824945	1871.93	624.986	1871.93	624.983	3	10	7.1.1.1706.22	18	0	52.9768	10629.3	7787.77	53.17	0.35	4377.92	0.0934	0.0934
758	14021	1101	1101	comp37066_c0;orf1	len=133 frame:-3 start:475 end:77 hypothetical protein MPER_09301 [Moniliophthora perniciosa FA553] &gt;gi	50	99	23.36	AELSHELIAAAASYEAAK	Ala->Gly@9; Acetyl(K)@18	Ala->Gly@58; Acetyl(K)@67		0.00239302	1871.93	624.984	1871.93	624.983	3	5	6.1.1.1689.12	18	0.0012	53.2212	21337.4	15271.6	53.01	0.47	10671.9	0.1874	0.1874
759	14030	1101	1101	comp37066_c0;orf1	len=133 frame:-3 start:475 end:77 hypothetical protein MPER_09301 [Moniliophthora perniciosa FA553] &gt;gi	50	27.9	27.9	AELSHELIAAAASYEAAK	Acetyl(K)@18	Acetyl(K)@67		-0.0124702	1885.93	629.65	1885.94	629.655	3	1	7.1.1.1707.18	7	0.4286	53.0282	394.89	321.74	53.11	0.41	847.069	0.0035	0.0035
760	14028	1101	1101	comp37066_c0;orf1	len=133 frame:-3 start:475 end:77 hypothetical protein MPER_09301 [Moniliophthora perniciosa FA553] &gt;gi	50	98.7	96.84	AELSHELIAAAASYEAAK	Carbamidomethyl@N-term; Ala->Gly@10; Acetyl(K)@18	Ala->Gly@59; Acetyl(K)@67		-0.00154219	1928.95	643.989	1928.95	643.99	3	4	4.1.1.2346.6	19	0	54.8415	1285.03	1197.66	54.79	0.52	799.613	0.0113	0.0113
761	14028	1101	1101	comp37066_c0;orf1	len=133 frame:-3 start:475 end:77 hypothetical protein MPER_09301 [Moniliophthora perniciosa FA553] &gt;gi	50	98.7	16.46	AELSHELIAAAASYEAAK	Carbamidomethyl@N-term; Ala->Gly@10; Acetyl(S)@13	Ala->Gly@59; Acetyl(S)@62		0.00308307	1928.95	643.991	1928.95	643.99	3	2	7.1.1.1715.15	15	0	53.4976	1361.73	1054.94	53.35	0.41	1241.72	0.012	0.012
762	14045	1106	1106	comp29751_c0;orf3	len=304 frame:-1 start:1915 end:1004 aldehyde dehydrogenase type III-PG [Capsaspora owczarzaki ATCC 30864]	225	22.1	22.07	IVAQAAAK	Val->Glu@2; Acetyl(K)@8	Val->Glu@226; Acetyl(K)@232		-0.0117955	842.438	422.226	842.45	422.232	2	1	9.1.1.1263.3	8	0.0002	12.8944	269.71	244.33	13.01	0.46	188.491	1	1
763	14059	1112	1112	comp35363_c0;orf1	len=216 frame:-1 start:796 end:149 inorganic phosphate transporter [Dichomitus squalens LYAD-421 SS1]	106	48	48.03	NGGNLVTTTVR	Acetyl@N-term; Deamidated(N)@4	Acetyl@106		0.00847602	1173.61	587.811	1173.6	587.807	2	1	9.1.1.2154.11	9	0.0304	62.9205	377.36	365.57	62.82	0.94	372.495	0.3951	0.3951
764	14068	1118	1118	comp33210_c0;orf2	len=593 frame:1 start:2326 end:4104 hypothetical protein DICSQDRAFT_129683 [Dichomitus squalens LYAD-421 SS1]	267	99	99	TSEPDALHNLGTVIPWFDDDPKSR	Acetyl(K)@22	Acetyl(K)@288	missed K-S@22	0.00224218	2751.32	918.113	2751.31	918.112	3	2	7.1.1.2334.6	18	0.4286	89.1073	1774.68	1607.07	89.05	0.35	766.136	1	1
765	14069	1119	1119	comp31679_c0;orf1	len=379 frame:2 start:1436 end:2572 hypothetical protein DICSQDRAFT_48045 [Dichomitus squalens LYAD-421 SS1]	3	64.3	64.34	SSGNLQATR	Acetyl@N-term; Leu->Phe@5	Acetyl@3; Leu->Phe@7	cleaved S-S@N-term	0.00950585	1008.47	505.243	1008.46	505.239	2	1	6.1.1.1648.5	7	0.0005	50.8079	217.64	184.3	50.86	0.41	345.286	1	1
766	14073	1121	1121	comp31467_c0;orf1	len=298 frame:2 start:44 end:937 ubiquitin-domain-containing protein [Dichomitus squalens LYAD-421 SS1]	122	29.4	29.43	KALADAK	Acetyl(K)@1	Acetyl(K)@122	cleaved G-K@N-term; missed K-A@1	0.00294184	757.436	379.726	757.433	379.724	2	1	7.1.1.984.5	7	0.0058	10.9613	473.89	418.26	11.06	0.52	384.818	0.5	0.5
767	14073	1121	1121	comp31467_c0;orf1	len=298 frame:2 start:44 end:937 ubiquitin-domain-containing protein [Dichomitus squalens LYAD-421 SS1]	122	29.4	17.87	KALADAK	Acetyl@N-term	Acetyl@122	cleaved G-K@N-term; missed K-A@1	0.00294184	757.436	379.726	757.433	379.724	2	1	7.1.1.984.5	7	0.0025	10.9613	473.89	418.26	11.06	0.52	384.818	0.5	0.5
768	14150	1182	1182	comp29080_c0;orf1	len=159 frame:-3 start:633 end:157 RIO1-domain-containing protein [Dichomitus squalens LYAD-421 SS1]	14	99	99	RDVTVLGLR	Acetyl@N-term	Acetyl@14	missed R-D@1	0.0132307	1069.64	535.826	1069.62	535.819	2	13	10.1.1.3217.5	8	0.1812	70.7682	2728.84	1340.95	70.56	0.41	785.447	1	1
769	14190	1219	1219	comp11290_c0;orf2	len=147 frame:2 start:2 end:442 predicted protein [Laccaria bicolor S238N-H82] &gt;gi	77	99	67.69	IKATIEWRR	Acetyl(K)@2	Acetyl(K)@78	missed K-A@2; missed R-R@8	0.00688448	1213.7	607.857	1213.69	607.854	2	2	1.1.1.5883.2	6	0.4286	88.0119	379.44	344.62	88.02	0.43	125.398	0.5635	0.5635
770	14190	1219	1219	comp11290_c0;orf2	len=147 frame:2 start:2 end:442 predicted protein [Laccaria bicolor S238N-H82] &gt;gi	77	99	24.9	IKATIEWRR	Acetyl@N-term	Acetyl@77	missed K-A@2; missed R-R@8	0.00688448	1213.7	607.857	1213.69	607.854	2	2	1.1.1.5883.2	6	0.1812	88.0119	379.44	344.62	88.02	0.43	125.398	0.5635	0.5635
771	14217	1234	1234	comp30458_c0;orf1	len=671 frame:2 start:926 end:2938 hypothetical protein DICSQDRAFT_55483 [Dichomitus squalens LYAD-421 SS1]	20	99	99	AAFDVNHDLLNPR	Acetyl@N-term	Acetyl@20	cleaved M-A@N-term	0.00125382	1522.75	762.384	1522.75	762.384	2	4	7.1.1.1883.18	15	0.0336	63.2915	611.6	534.38	63.31	0.7	601.593	1	1
772	14240	1244	1244	comp22403_c0;orf2	len=929 frame:-3 start:4143 end:1357 hypothetical protein DICSQDRAFT_83114 [Dichomitus squalens LYAD-421 SS1]	125	99	99	TLESILGLAESVEGGGKR	Acetyl(K)@17	Acetyl(K)@141	missed K-R@17	0.00313823	1856.99	620.003	1856.98	620.002	3	1	8.1.1.2512.5	9	0.4286	91.6215	343.39	339.95	91.59	0.34	261.707	1	1
773	14248	1246	1246	comp26163_c0;orf1	len=341 frame:-2 start:1386 end:364 predicted protein [Laccaria bicolor S238N-H82] &gt;gi	116	99	97.33	VLMYDLYGR	Acetyl@N-term	Acetyl@116		-0.00799198	1170.57	391.196	1170.57	391.199	3	2	5.1.1.1064.6	7	0.1812	13.2616	604.35	402.89	13.36	0.35	605.563	1	1
774	14258	1253	1253	comp33746_c0;orf1	len=755 frame:3 start:21 end:2285 hypothetical protein DICSQDRAFT_66242 [Dichomitus squalens LYAD-421 SS1]	142	76	76.02	INKGKASR	Acetyl(K)@3	Acetyl(K)@144	cleaved S-I@N-term; missed K-G@3; missed K-A@5	-0.0122511	914.517	458.266	914.53	458.272	2	1	6.1.1.1403.8	5	0.4286	36.513	448.2	329.73	36.67	0.58	432.676	1	1
775	14264	1255	1255	comp26879_c0;orf1	len=180 frame:-1 start:542 end:3 hypothetical protein FOMMEDRAFT_23792 [Fomitiporia mediterranea MF3/22]	28	85.1	58.02	IPVPPLPK	Acetyl@N-term; Pro->Pyrrolidinone(P)@2	Acetyl@28		-0.000637171	871.552	436.784	871.553	436.784	2	2	9.1.1.1747.5	8	0	39.3967	1618.47	1574.3	39.41	0.35	734.64	0.7661	0.7661
776	14269	1257	1257	comp17838_c0;orf1	len=111 frame:3 start:3 end:335 hypothetical protein TRAVEDRAFT_49942 [Trametes versicolor FP-101664 SS1]	35	88.8	79.62	SYVILGR	Acetyl@N-term	Acetyl@35	cleaved M-S@N-term	0.000384319	848.476	425.245	848.476	425.245	2	7	8.1.1.1846.4	8	0.0568	54.9121	1325.32	1215.77	54.79	0.63	502.468	1	1
777	17420	1278	1278	comp27187_c0;orf1	len=209 frame:2 start:17 end:643 NADH-ubiquinone oxidoreductase 21kDa subunit [Dichomitus squalens LYAD-421 SS1]	86	24.5	18.91	DVVTADIVSGAPKELR	Acetyl(K)@13	Acetyl(K)@98	missed K-E@13	0.00816166	1710.92	571.315	1710.92	571.312	3	1	7.1.1.2104.2	9	0.4286	76.1067	735.75	424.56	75.8	0.52	633.751	1	1
778	14333	1282	1282	comp22675_c0;orf1	len=1147 frame:-3 start:3809 end:369 ATP-dependent protease La [Dichomitus squalens LYAD-421 SS1]	318	50.3	50.26	IRITDLVK	Acetyl(K)@8	Acetyl(K)@325	missed R-I@2	-0.0125995	998.6	500.307	998.612	500.314	2	3	9.1.1.2384.2	5	0.4286	76.3214	156.51	142.75	76.36	0.41	87.2025	0.2669	0.2669
779	15764	1285	1285	comp16053_c0;orf1	len=220 frame:3 start:3 end:662 hypothetical protein TRAVEDRAFT_26718 [Trametes versicolor FP-101664 SS1]	92	62.4	25.32	IPEIKR	Acetyl(K)@5	Acetyl(K)@96	cleaved L-I@N-term; missed K-R@5	-0.000670747	796.48	399.247	796.481	399.248	2	2	7.1.1.1414.5	8	0.0229	35.9397	1487.01	472.17	36.16	0.29	399.075	1	1
780	14375	1300	1300	comp35210_c0;orf1	len=63 frame:1 start:40 end:228 60S ribosomal protein L39 [Laccaria bicolor S238N-H82] &gt;gi	23	96.8	55.36	ILAKAAR	Acetyl(K)@4	Acetyl(K)@26	missed K-A@4	-0.000886199	783.496	392.755	783.497	392.756	2	9	7.1.1.949.7	7	0.4286	8.9458	1048.53	986.94	8.97	0.23	724.754	0.2545	0.2545
781	14376	1300	1300	comp35210_c0;orf1	len=63 frame:1 start:40 end:228 60S ribosomal protein L39 [Laccaria bicolor S238N-H82] &gt;gi	23	21.1	21.07	ILAKAAR	Carbamidomethyl@N-term; Acetyl(K)@4	Acetyl(K)@26	missed K-A@4	-0.000449065	840.518	421.266	840.518	421.266	2	1	8.1.1.1079.6	7	0.0075	10.2795	429.99	425.29	10.3	0.35	304.202	0.1044	0.1044
782	14382	1303	1303	comp14707_c0;orf1	len=166 frame:-3 start:1710 end:1213 NADH dehydrogenase, alpha subcomplex, subunit 8 [Dichomitus squalens LYAD-421 SS1]	13	72.5	72.49	SIYHDPADSSR	Acetyl@N-term	Acetyl@13	cleaved M-S@N-term; cleaved R-P@C-term	0.00237389	1288.57	645.293	1288.57	645.291	2	1	5.1.1.1126.22	6	0.0604	16.9039	380.66	378.64	16.91	0.4	143.846	1	1
783	14386	1304	1304	comp29562_c0;orf1	len=687 frame:-2 start:2227 end:167 TrkH-domain-containing protein [Trametes versicolor FP-101664 SS1]	107	20	19.96	HSLRLVASPR	Acetyl@N-term	Acetyl@107	missed R-L@4	-0.0127182	1176.66	589.337	1176.67	589.344	2	1	10.1.1.3197.7	4	0.1812	69.5965	70.87	55.4	69.39	0.94	291.404	1	1
784	14388	1304	1304	comp29562_c0;orf1	len=687 frame:-2 start:2227 end:167 TrkH-domain-containing protein [Trametes versicolor FP-101664 SS1]	631	99	83.64	TRTISLIVEEK	Acetyl@N-term; Ile->Val@4	Acetyl@631; Ile->Val@634	missed R-T@2	0.0151349	1315.75	439.591	1315.73	439.586	3	4	7.1.1.1690.7	9	0.0013	52.0163	2883.8	2754.25	52.06	0.35	1574.38	0.0701	0.0701
785	14388	1304	1304	comp29562_c0;orf1	len=687 frame:-2 start:2227 end:167 TrkH-domain-containing protein [Trametes versicolor FP-101664 SS1]	631	99	61.28	TRTISLIVEEK	Acetyl@N-term; Leu->Val@6	Acetyl@631; Leu->Val@636	missed R-T@2	0.0151349	1315.75	439.591	1315.73	439.586	3	3	7.1.1.1690.7	9	0.0007	52.0163	2883.8	2754.25	52.06	0.35	1574.38	0.0701	0.0701
786	14388	1304	1304	comp29562_c0;orf1	len=687 frame:-2 start:2227 end:167 TrkH-domain-containing protein [Trametes versicolor FP-101664 SS1]	631	99	13.04	TRTISLIVEEK	Acetyl@N-term; Thr->Ser@3	Acetyl@631; Thr->Ser@633	missed R-T@2	0.0157858	1315.75	439.591	1315.73	439.586	3	3	2.1.1.3783.2	9	0.0007	53.8336	201.67	163.43	53.65	0.47	185.391	0.0049	0.0049
787	14389	1304	1304	comp29562_c0;orf1	len=687 frame:-2 start:2227 end:167 TrkH-domain-containing protein [Trametes versicolor FP-101664 SS1]	631	96.1	96.06	TRTISLIVEEK	Acetyl@N-term; Ile->Arg@4	Acetyl@631; Ile->Arg@634	missed R-T@2	0.00470436	1372.77	458.598	1372.77	458.596	3	1	7.1.1.1727.3	8	0.0001	54.1778	798.52	617.59	54.34	0.41	491.606	0.0194	0.0194
788	14410	1311	1311	comp17946_c0;orf1	len=71 frame:-1 start:677 end:465 60S ribosomal protein L30 [Coniophora puteana RWD-64-598 SS2]	15	31.8	31.84	AAKSSESIASR	Acetyl(K)@3	Acetyl(K)@17	missed K-S@3	-0.0355597	1147.55	574.781	1147.58	574.799	2	1	5.1.1.956.16	6	0.0058	7.03985	738.22	77.08	7.51	0.17	145.046	1	1
789	14419	1314	1314	comp16927_c0;orf1	len=682 frame:1 start:1 end:2046 hypothetical protein DICSQDRAFT_176276 [Dichomitus squalens LYAD-421 SS1]	246	26.2	26.24	LCLISRR	Acetyl@N-term; Carbamidomethyl(C)@2; Oxidation(R)@7	Acetyl@246; Oxidation(R)@252	missed R-R@6	0.00892292	974.542	488.278	974.533	488.274	2	1	9.1.1.1644.7	5	0.0003	33.4187	339.76	338.89	33.39	0.94	205.614	1	0.6712
790	14425	1315	1315	comp29563_c0;orf1	len=380 frame:-1 start:1405 end:266 protein disulfide isomerase [Punctularia strigosozonata HHB-11173 SS5]	294	47	46.98	KSVVEEAK	Acetyl(K)@1; Acetyl(K)@8	Acetyl(K)@294; Acetyl(K)@301	missed K-S@1	-0.00320894	972.51	487.262	972.513	487.264	2	2	7.1.1.1170.15	6	0.1837	21.768	1024.28	464.99	21.97	0.34	775.736	1	1
791	14440	1320	1320	comp34908_c0;orf1	len=283 frame:3 start:2175 end:3023 NADPH-dependent glutamate synthase [Dichomitus squalens LYAD-421 SS1]	250	59	58.98	MNKLDKTR	Acetyl(K)@3; Acetyl(K)@6	Acetyl(K)@252; Acetyl(K)@255	missed K-L@3; missed K-T@6	0.00810974	1088.57	545.294	1088.56	545.29	2	1	9.1.1.2511.2	5	0.1837	83.2865	201.44	196.35	83.27	0.59	280.974	1	1
792	14448	1323	1323	comp28124_c0;orf1	len=323 frame:-3 start:1082 end:114 hypothetical protein AGABI1DRAFT_115189 [Agaricus bisporus var. burnettii JB137-S8]	83	21.1	21.07	DKATASLTTK	Acetyl(K)@10	Acetyl(K)@92	missed K-A@2	0.00144571	1076.57	539.294	1076.57	539.293	2	1	7.1.1.1933.10	4	0.4286	66.1886	600.82	494.86	66.29	0.52	439.575	1	1
793	14507	1351	1351	comp22453_c0;orf1	len=479 frame:-3 start:2044 end:608 bifunctional 6-phosphofructo-2-kinase/fructose-2,6-bisphosphate 2-phosphatase [Dichomitus squalens LYAD-421 SS1]	162	32.5	32.52	SRARQKAR	Arg->His@2; Acetyl(K)@6	Arg->His@163; Acetyl(K)@167	missed R-A@2; missed R-Q@4; missed K-A@6	0.0095443	994.552	498.283	994.542	498.278	2	1	6.1.1.1351.13	7	0.0013	33.4849	376.34	366.44	33.52	0.76	366.084	1	1
794	17452	1354	1354	comp17674_c0;orf1	len=486 frame:1 start:1 end:1458 TIP49-domain-containing protein [Dichomitus squalens LYAD-421 SS1]	193	24.3	19.29	VTAGDVIAIDK	Acetyl(K)@11	Acetyl(K)@203		-0.0088792	1142.61	381.877	1142.62	381.88	3	1	6.1.1.1138.5	5	0.4286	21.0849	160.08	144.94	21.02	0.64	391.781	1	1
795	14524	1359	1359	comp25900_c0;orf1	len=1112 frame:-3 start:3598 end:263 hypothetical protein DICSQDRAFT_57415 [Dichomitus squalens LYAD-421 SS1]	333	32.4	32.41	LTATKR	Acetyl(K)@5	Acetyl(K)@337	missed K-R@5	-0.00381851	730.43	366.222	730.434	366.224	2	1	6.1.1.1005.6	4	0.4286	13.3698	272.38	244.9	13.42	0.86	431.335	1	0.1703

## Sheet: Table S2
	Acetylome analysis of acetylation providing new insight into sclerotial generation in medicinal fungus Polyporus umbellatus
	Bing Li#, Liu Liu#, Tingting Shan, Yongmei Xing*, and Shunxing Guo*
	Institute of Medicinal Plant Development, Chinese Academy of Medical Sciences & Peking Union Medical College, No. 151, Malianwa North Road, Haidian District, Beijing, China 100193
	Table S2. Motif analysis results in P. umbellatus
Modified residue	Motif	Regular Expression	Score	fg_match	fg_size	bg_match	bg_size	Fold Enrichment	p-value
S	xxxxxxxxxM_S_xxxxxxxxxx	.........MS..........	58.72	46	69	11016	509232	30.8	2.1e-59
A	xxxxxxxxxM_A_xxxxxxxxxx	.........MA..........	30.75	27	54	10006	497701	24.9	1.8e-31
A	xxxxxxxxxK_A_xxxxxxxxxx	.........KA..........	10.11	13	54	23447	497701	5.1	1e-06
A	xxxxxxxxxR_A_xxxxxxxxxx	.........RA..........	7.58	9	54	29621	497701	2.8	0.0043
L	xxxxxxxxxK_L_xxxxxxxxxx	.........KL..........	7.33	10	26	22692	54202	9.2	4.7e-08
L	xxxxxxxxxR_L_xxxxxxxxxx	.........RL..........	9.61	11	26	33332	542027	6.9	1.5e-07
G	xxxxxxxxxK_G_xxxxxxxxxx	.........KG..........	14.21	16	29	16444	379478	12.7	6.2e-15
G	xxxxxxxxxR_G_xxxxxxxxxx	.........RG..........	6.89	8	29	21122	379478	5	0.00014
Y	xxxxxxxxxK_Y_xxxxxxxxxx	.........KY..........	6.88	7	11	7564	162720	13.7	1.3e-07

## Sheet: Table S3
Acetylome analysis of acetylation providing new insight into sclerotial generation in medicinal fungus Polyporus umbellatus
Bing Li#, Liu Liu#, Tingting Shan, Yongmei Xing*, and Shunxing Guo*
Institute of Medicinal Plant Development, Chinese Academy of Medical Sciences & Peking Union Medical College, No. 151, Malianwa North Road, Haidian District, Beijing, China 100193
Table S3. Areas of targeted acetylation proteins by PRM in P. umbellatus
File Name	Protein ID	Peptide Sequence	Total Ion Current Area	Normalized Area	Mean	SD
ck-IH15.raw	comp25403_c0;orf1	IVHLGIDPDR	141172965376	24170000	2.51137e+07	2.2912e+06
ck-IH10.raw	comp25403_c0;orf1	IVHLGIDPDR	87129489408	23445000
ck-IH4.raw	comp25403_c0;orf1	IVHLGIDPDR	105609199616	27726000
ck-IS10.raw	comp25403_c0;orf1	IVHLGIDPDR	175463333888	27824000	3.20293e+07	9.0483e+06
ck-IS4.raw	comp25403_c0;orf1	IVHLGIDPDR	177434804224	42415000
ck-IS15.raw	comp25403_c0;orf1	IVHLGIDPDR	127522406400	25849000
DPI-6H.raw	comp25403_c0;orf1	IVHLGIDPDR	132789534720	44850000	4.25387e+07	4.00335e+06
DPI-4H.raw	comp25403_c0;orf1	IVHLGIDPDR	132789534720	44850000
DPI-1H.raw	comp25403_c0;orf1	IVHLGIDPDR	163159932928	37916000
DPI-6H.raw	comp34176_c0;orf1	GWFSEGGTLIGTAR	132789534720	9875500	10539000	1.14922e+06
DPI-4H.raw	comp34176_c0;orf1	GWFSEGGTLIGTAR	132789534720	9875500
DPI-1H.raw	comp34176_c0;orf1	GWFSEGGTLIGTAR	163159932928	11866000
ck-IS15.raw	comp34176_c0;orf1	GWFSEGGTLIGTAR	127522406400	10942000	1.23303e+07	1.81415e+06
ck-IS10.raw	comp34176_c0;orf1	GWFSEGGTLIGTAR	175463333888	14383000
ck-IS4.raw	comp34176_c0;orf1	GWFSEGGTLIGTAR	177434804224	11666000
ck-IH15.raw	comp34176_c0;orf1	GWFSEGGTLIGTAR	141172965376	8867400	6.17793e+06	3.203e+06
ck-IH10.raw	comp34176_c0;orf1	GWFSEGGTLIGTAR	87129489408	2634500
ck-IH4.raw	comp34176_c0;orf1	GWFSEGGTLIGTAR	105609199616	7031900
ck-IS15.raw	comp35088_c0;orf1	LLPWFDGMLK	127522406400	53296000	43610000	8.45756e+06
ck-IS10.raw	comp35088_c0;orf1	LLPWFDGMLK	175463333888	39847000
ck-IS4.raw	comp35088_c0;orf1	LLPWFDGMLK	177434804224	37687000
ck-IH15.raw	comp35088_c0;orf1	LLPWFDGMLK	141172965376	30029000	24868800	1.40831e+07
ck-IH10.raw	comp35088_c0;orf1	LLPWFDGMLK	87129489408	8933400
ck-IH4.raw	comp35088_c0;orf1	LLPWFDGMLK	105609199616	35644000
DPI-6H.raw	comp35088_c0;orf1	LLPWFDGMLK	132789534720	22518000	2.63783e+07	6.68629e+06
DPI-4H.raw	comp35088_c0;orf1	LLPWFDGMLK	132789534720	22518000
DPI-1H.raw	comp35088_c0;orf1	LLPWFDGMLK	163159932928	34099000
DPI-6H.raw	comp33178_c0;orf1	EAAAGPMEGILAYTEEK	132789534720	70198000	6.76947e+07	4.3359e+06
DPI-4H.raw	comp33178_c0;orf1	EAAAGPMEGILAYTEEK	132789534720	70198000
DPI-1H.raw	comp33178_c0;orf1	EAAAGPMEGILAYTEEK	163159932928	62688000
ck-IS15.raw	comp33178_c0;orf1	EAAAGPMEGILAYTEEK	127522406400	51436000	7.64123e+07	3.09376e+07
ck-IS10.raw	comp33178_c0;orf1	EAAAGPMEGILAYTEEK	175463333888	111020000
ck-IS4.raw	comp33178_c0;orf1	EAAAGPMEGILAYTEEK	177434804224	66781000
ck-IH15.raw	comp33178_c0;orf1	EAAAGPMEGILAYTEEK	141172965376	30128000	36205000	9.45383e+06
ck-IH10.raw	comp33178_c0;orf1	EAAAGPMEGILAYTEEK	87129489408	31390000
ck-IH4.raw	comp33178_c0;orf1	EAAAGPMEGILAYTEEK	105609199616	47097000
DPI-6H.raw	comp16761_c0;orf1	LSITDLDLK	132789534720	148980000	1.29761e+08	3.32889e+07
DPI-4H.raw	comp16761_c0;orf1	LSITDLDLK	132789534720	148980000
DPI-1H.raw	comp16761_c0;orf1	LSITDLDLK	163159932928	91322000
ck-IS15.raw	comp16761_c0;orf1	LSITDLDLK	127522406400	142120000	1.83097e+08	9.16353e+07
ck-IS10.raw	comp16761_c0;orf1	LSITDLDLK	175463333888	288070000
ck-IS4.raw	comp16761_c0;orf1	LSITDLDLK	177434804224	119100000
ck-IH15.raw	comp16761_c0;orf1	LSITDLDLK	141172965376	46716000	5.65673e+07	1.27247e+07
ck-IH10.raw	comp16761_c0;orf1	LSITDLDLK	87129489408	52052000
ck-IH4.raw	comp16761_c0;orf1	LSITDLDLK	105609199616	70934000
DPI-6H.raw	comp22535_c0;orf1	IVWQDIVR	132789534720	62371000	67825000	9.44661e+06
DPI-4H.raw	comp22535_c0;orf1	IVWQDIVR	132789534720	62371000
DPI-1H.raw	comp22535_c0;orf1	IVWQDIVR	163159932928	78733000
ck-IS15.raw	comp22535_c0;orf1	IVWQDIVR	127522406400	92589000	9.37613e+07	1.18675e+06
ck-IS10.raw	comp22535_c0;orf1	IVWQDIVR	175463333888	93733000
ck-IS4.raw	comp22535_c0;orf1	IVWQDIVR	177434804224	94962000
ck-IH15.raw	comp22535_c0;orf1	IVWQDIVR	141172965376	74627000	46549800	3.69876e+07
ck-IH10.raw	comp22535_c0;orf1	IVWQDIVR	87129489408	4639400
ck-IH4.raw	comp22535_c0;orf1	IVWQDIVR	105609199616	60383000
DPI-6H.raw	comp35254_c0;orf1	LILSIGGLK	132789534720	104660000	1.19793e+08	2.62117e+07
DPI-4H.raw	comp35254_c0;orf1	LILSIGGLK	132789534720	104660000
DPI-1H.raw	comp35254_c0;orf1	LILSIGGLK	163159932928	150060000
ck-IS15.raw	comp35254_c0;orf1	LILSIGGLK	127522406400	69322000	108284000	3.94944e+07
ck-IS10.raw	comp35254_c0;orf1	LILSIGGLK	175463333888	148290000
ck-IS4.raw	comp35254_c0;orf1	LILSIGGLK	177434804224	107240000
ck-IH15.raw	comp35254_c0;orf1	LILSIGGLK	141172965376	141340000	8.17507e+07	5.73238e+07
ck-IH10.raw	comp35254_c0;orf1	LILSIGGLK	87129489408	26999000
ck-IH4.raw	comp35254_c0;orf1	LILSIGGLK	105609199616	76913000
DPI-6H.raw	comp27974_c0;orf1	VAFTGSTLVGR	132789534720	358910000	381650000	3.93868e+07
DPI-4H.raw	comp27974_c0;orf1	VAFTGSTLVGR	132789534720	358910000
DPI-1H.raw	comp27974_c0;orf1	VAFTGSTLVGR	163159932928	427130000
ck-IS15.raw	comp27974_c0;orf1	VAFTGSTLVGR	127522406400	256790000	2.82153e+08	2.86698e+07
ck-IS10.raw	comp27974_c0;orf1	VAFTGSTLVGR	175463333888	313260000
ck-IS4.raw	comp27974_c0;orf1	VAFTGSTLVGR	177434804224	276410000
ck-IH15.raw	comp27974_c0;orf1	VAFTGSTLVGR	141172965376	239590000	1.73077e+08	6.19284e+07
ck-IH10.raw	comp27974_c0;orf1	VAFTGSTLVGR	87129489408	117080000
ck-IH4.raw	comp27974_c0;orf1	VAFTGSTLVGR	105609199616	162560000
DPI-6H.raw	comp32531_c0;orf1	SYTAYGFTER	132789534720	121700000	101403000	3.51554e+07
DPI-4H.raw	comp32531_c0;orf1	SYTAYGFTER	132789534720	121700000
DPI-1H.raw	comp32531_c0;orf1	SYTAYGFTER	163159932928	60809000
ck-IS15.raw	comp32531_c0;orf1	SYTAYGFTER	127522406400	78443000	1.16109e+08	6.34969e+07
ck-IS10.raw	comp32531_c0;orf1	SYTAYGFTER	175463333888	189420000
ck-IS4.raw	comp32531_c0;orf1	SYTAYGFTER	177434804224	80465000
ck-IH15.raw	comp32531_c0;orf1	SYTAYGFTER	141172965376	41343000	7.64373e+07	4.94799e+07
ck-IH10.raw	comp32531_c0;orf1	SYTAYGFTER	87129489408	133030000
ck-IH4.raw	comp32531_c0;orf1	SYTAYGFTER	105609199616	54939000
DPI-6H.raw	comp30800_c1;orf1	IQPSEAVYLK	132789534720	132160000	131740000	727461
DPI-4H.raw	comp30800_c1;orf1	IQPSEAVYLK	132789534720	132160000
DPI-1H.raw	comp30800_c1;orf1	IQPSEAVYLK	163159932928	130900000
ck-IS15.raw	comp30800_c1;orf1	IQPSEAVYLK	127522406400	76303000	9.31387e+07	2.72349e+07
ck-IS10.raw	comp30800_c1;orf1	IQPSEAVYLK	175463333888	78553000
ck-IS4.raw	comp30800_c1;orf1	IQPSEAVYLK	177434804224	124560000
ck-IH15.raw	comp30800_c1;orf1	IQPSEAVYLK	141172965376	94486000	8.12603e+07	1.14598e+07
ck-IH10.raw	comp30800_c1;orf1	IQPSEAVYLK	87129489408	74275000
ck-IH4.raw	comp30800_c1;orf1	IQPSEAVYLK	105609199616	75020000
DPI-6H.raw	comp22405_c0;orf1	GLYFVGSGVSGGEEGAR	132789534720	225430000	1.89783e+08	6.17418e+07
DPI-4H.raw	comp22405_c0;orf1	GLYFVGSGVSGGEEGAR	132789534720	225430000
DPI-1H.raw	comp22405_c0;orf1	GLYFVGSGVSGGEEGAR	163159932928	118490000
ck-IS15.raw	comp22405_c0;orf1	GLYFVGSGVSGGEEGAR	127522406400	38526000	99236000	7.37926e+07
ck-IS10.raw	comp22405_c0;orf1	GLYFVGSGVSGGEEGAR	175463333888	181370000
ck-IS4.raw	comp22405_c0;orf1	GLYFVGSGVSGGEEGAR	177434804224	77812000
ck-IH15.raw	comp22405_c0;orf1	GLYFVGSGVSGGEEGAR	141172965376	63585000	6.78737e+07	5.00773e+06
ck-IH10.raw	comp22405_c0;orf1	GLYFVGSGVSGGEEGAR	87129489408	73377000
ck-IH4.raw	comp22405_c0;orf1	GLYFVGSGVSGGEEGAR	105609199616	66659000
DPI-6H.raw	comp34176_c0;orf1	GWFSEGGTLIGTAR	132789534720	9875500	10539000	1.14922e+06
DPI-4H.raw	comp34176_c0;orf1	GWFSEGGTLIGTAR	132789534720	9875500
DPI-1H.raw	comp34176_c0;orf1	GWFSEGGTLIGTAR	163159932928	11866000
ck-IS15.raw	comp34176_c0;orf1	GWFSEGGTLIGTAR	127522406400	10942000	1.23303e+07	1.81415e+06
ck-IS10.raw	comp34176_c0;orf1	GWFSEGGTLIGTAR	175463333888	14383000
ck-IS4.raw	comp34176_c0;orf1	GWFSEGGTLIGTAR	177434804224	11666000
ck-IH15.raw	comp34176_c0;orf1	GWFSEGGTLIGTAR	141172965376	8867400	6.17793e+06	3.203e+06
ck-IH10.raw	comp34176_c0;orf1	GWFSEGGTLIGTAR	87129489408	2634500
ck-IH4.raw	comp34176_c0;orf1	GWFSEGGTLIGTAR	105609199616	7031900
DPI-6H.raw	comp33351_c0;orf1	TNIPFLFR	132789534720	35834000	35834000	0
DPI-4H.raw	comp33351_c0;orf1	TNIPFLFR	132789534720	35834000
DPI-1H.raw	comp33351_c0;orf1	TNIPFLFR	163159932928	160240000
ck-IS15.raw	comp33351_c0;orf1	TNIPFLFR	127522406400	177500000	1.71287e+08	3.49311e+06
ck-IS10.raw	comp33351_c0;orf1	TNIPFLFR	175463333888	182440000
ck-IS4.raw	comp33351_c0;orf1	TNIPFLFR	177434804224	153920000
ck-IH15.raw	comp33351_c0;orf1	TNIPFLFR	141172965376	136640000	76230700	9.22965e+07
ck-IH10.raw	comp33351_c0;orf1	TNIPFLFR	87129489408	6113100
ck-IH4.raw	comp33351_c0;orf1	TNIPFLFR	105609199616	85939000
DPI-6H.raw	comp27227_c0;orf1	GPPMVWPAPFGR	132789534720	37505000	3.69363e+07	984960
DPI-4H.raw	comp27227_c0;orf1	GPPMVWPAPFGR	132789534720	37505000
DPI-1H.raw	comp27227_c0;orf1	GPPMVWPAPFGR	163159932928	35799000
ck-IS15.raw	comp27227_c0;orf1	GPPMVWPAPFGR	127522406400	69068000	7.17737e+07	3.66585e+07
ck-IS10.raw	comp27227_c0;orf1	GPPMVWPAPFGR	175463333888	109710000
ck-IS4.raw	comp27227_c0;orf1	GPPMVWPAPFGR	177434804224	36543000
ck-IH15.raw	comp27227_c0;orf1	GPPMVWPAPFGR	141172965376	32004000	2.47813e+07	6.26747e+06
ck-IH10.raw	comp27227_c0;orf1	GPPMVWPAPFGR	87129489408	20775000
ck-IH4.raw	comp27227_c0;orf1	GPPMVWPAPFGR	105609199616	21565000
DPI-6H.raw	comp27704_c0;orf1	SEGAQGEAADIFIR	132789534720	32406000	3.48243e+07	4.18868e+06
DPI-4H.raw	comp27704_c0;orf1	SEGAQGEAADIFIR	132789534720	32406000
DPI-1H.raw	comp27704_c0;orf1	SEGAQGEAADIFIR	163159932928	39661000
ck-IS15.raw	comp27704_c0;orf1	SEGAQGEAADIFIR	127522406400	39442000	4.01177e+07	4.25988e+06
ck-IS10.raw	comp27704_c0;orf1	SEGAQGEAADIFIR	175463333888	44675000
ck-IS4.raw	comp27704_c0;orf1	SEGAQGEAADIFIR	177434804224	36236000
ck-IH15.raw	comp27704_c0;orf1	SEGAQGEAADIFIR	141172965376	31329000	19763100	1.48866e+07
ck-IH10.raw	comp27704_c0;orf1	SEGAQGEAADIFIR	87129489408	2967300
ck-IH4.raw	comp27704_c0;orf1	SEGAQGEAADIFIR	105609199616	24993000
DPI-6H.raw	comp14641_c0;orf1	GIIAPSFVNLTADK	132789534720	251920000	3.40277e+08	1.53038e+08
DPI-4H.raw	comp14641_c0;orf1	GIIAPSFVNLTADK	132789534720	251920000
DPI-1H.raw	comp14641_c0;orf1	GIIAPSFVNLTADK	163159932928	516990000
ck-IS15.raw	comp14641_c0;orf1	GIIAPSFVNLTADK	127522406400	424600000	504030000	7.17085e+07
ck-IS10.raw	comp14641_c0;orf1	GIIAPSFVNLTADK	175463333888	564000000
ck-IS4.raw	comp14641_c0;orf1	GIIAPSFVNLTADK	177434804224	523490000
ck-IH15.raw	comp14641_c0;orf1	GIIAPSFVNLTADK	141172965376	469600000	311440000	1.45391e+08
ck-IH10.raw	comp14641_c0;orf1	GIIAPSFVNLTADK	87129489408	183600000
ck-IH4.raw	comp14641_c0;orf1	GIIAPSFVNLTADK	105609199616	281120000
DPI-6H.raw	comp34340_c0;orf1	VAAADLLNTK	132789534720	23014000	2.33173e+07	525389
DPI-4H.raw	comp34340_c0;orf1	VAAADLLNTK	132789534720	23014000
DPI-1H.raw	comp34340_c0;orf1	VAAADLLNTK	163159932928	23924000
ck-IS15.raw	comp34340_c0;orf1	VAAADLLNTK	127522406400	29867000	2.94717e+07	1.07403e+06
ck-IS10.raw	comp34340_c0;orf1	VAAADLLNTK	175463333888	28256000
ck-IS4.raw	comp34340_c0;orf1	VAAADLLNTK	177434804224	30292000
ck-IH15.raw	comp34340_c0;orf1	VAAADLLNTK	141172965376	56166000	2.80442e+07	2.5009e+07
ck-IH10.raw	comp34340_c0;orf1	VAAADLLNTK	87129489408	8297700
ck-IH4.raw	comp34340_c0;orf1	VAAADLLNTK	105609199616	19669000
DPI-6H.raw	comp34715_c2;orf1	AVAIANDITYK	132789534720	20415000	24229000	6.60604e+06
DPI-4H.raw	comp34715_c2;orf1	AVAIANDITYK	132789534720	20415000
DPI-1H.raw	comp34715_c2;orf1	AVAIANDITYK	163159932928	31857000
ck-IS15.raw	comp34715_c2;orf1	AVAIANDITYK	127522406400	5604000	1.88283e+07	1.16312e+07
ck-IS10.raw	comp34715_c2;orf1	AVAIANDITYK	175463333888	23410000
ck-IS4.raw	comp34715_c2;orf1	AVAIANDITYK	177434804224	27471000
ck-IH15.raw	comp34715_c2;orf1	AVAIANDITYK	141172965376	16583000	1.30379e+07	5.10827e+06
ck-IH10.raw	comp34715_c2;orf1	AVAIANDITYK	87129489408	7182600
ck-IH4.raw	comp34715_c2;orf1	AVAIANDITYK	105609199616	15348000
DPI-6H.raw	comp29751_c0;orf1	SISIIYPFENLPPR	132789534720	6074900	7.01307e+06	1.62495e+06
DPI-4H.raw	comp29751_c0;orf1	SISIIYPFENLPPR	132789534720	6074900
DPI-1H.raw	comp29751_c0;orf1	SISIIYPFENLPPR	163159932928	8889400
ck-IS15.raw	comp29751_c0;orf1	SISIIYPFENLPPR	127522406400	12621000	1.35833e+07	969579
ck-IS10.raw	comp29751_c0;orf1	SISIIYPFENLPPR	175463333888	14560000
ck-IS4.raw	comp29751_c0;orf1	SISIIYPFENLPPR	177434804224	13569000
ck-IH15.raw	comp29751_c0;orf1	SISIIYPFENLPPR	141172965376	8598200	9525700	2.57408e+06
ck-IH10.raw	comp29751_c0;orf1	SISIIYPFENLPPR	87129489408	12435000
ck-IH4.raw	comp29751_c0;orf1	SISIIYPFENLPPR	105609199616	7543900
DPI-6H.raw	comp28139_c0;orf1	LVPDYFPK	132789534720	23182000	22057000	1.94856e+06
DPI-4H.raw	comp28139_c0;orf1	LVPDYFPK	132789534720	23182000
DPI-1H.raw	comp28139_c0;orf1	LVPDYFPK	163159932928	19807000
ck-IS15.raw	comp28139_c0;orf1	LVPDYFPK	127522406400	12663000	1.79697e+07	4.6285e+06
ck-IS10.raw	comp28139_c0;orf1	LVPDYFPK	175463333888	21173000
ck-IS4.raw	comp28139_c0;orf1	LVPDYFPK	177434804224	20073000
ck-IH15.raw	comp28139_c0;orf1	LVPDYFPK	141172965376	17331000	1.39707e+07	3.25966e+06
ck-IH10.raw	comp28139_c0;orf1	LVPDYFPK	87129489408	13759000
ck-IH4.raw	comp28139_c0;orf1	LVPDYFPK	105609199616	10822000
DPI-6H.raw	comp30109_c0;orf1	SDGWDTEPFK	132789534720	118730000	1.21283e+08	4.4225e+06
DPI-4H.raw	comp30109_c0;orf1	SDGWDTEPFK	132789534720	118730000
DPI-1H.raw	comp30109_c0;orf1	SDGWDTEPFK	163159932928	126390000
ck-IS15.raw	comp30109_c0;orf1	SDGWDTEPFK	127522406400	128270000	1.26433e+08	1.64135e+06
ck-IS10.raw	comp30109_c0;orf1	SDGWDTEPFK	175463333888	125110000
ck-IS4.raw	comp30109_c0;orf1	SDGWDTEPFK	177434804224	125920000
ck-IH15.raw	comp30109_c0;orf1	SDGWDTEPFK	141172965376	104920000	8.43493e+07	3.10066e+07
ck-IH10.raw	comp30109_c0;orf1	SDGWDTEPFK	87129489408	48686000
ck-IH4.raw	comp30109_c0;orf1	SDGWDTEPFK	105609199616	99442000
DPI-6H.raw	comp22777_c0;orf1	VSVFLEELK	132789534720	99786000	96208000	6.19728e+06
DPI-4H.raw	comp22777_c0;orf1	VSVFLEELK	132789534720	99786000
DPI-1H.raw	comp22777_c0;orf1	VSVFLEELK	163159932928	89052000
ck-IS15.raw	comp22777_c0;orf1	VSVFLEELK	127522406400	118890000	1.27603e+08	2.85454e+07
ck-IS10.raw	comp22777_c0;orf1	VSVFLEELK	175463333888	104430000
ck-IS4.raw	comp22777_c0;orf1	VSVFLEELK	177434804224	159490000
ck-IH15.raw	comp22777_c0;orf1	VSVFLEELK	141172965376	202070000	1.00623e+08	9.97938e+07
ck-IH10.raw	comp22777_c0;orf1	VSVFLEELK	87129489408	2569000
ck-IH4.raw	comp22777_c0;orf1	VSVFLEELK	105609199616	97229000
DPI-6H.raw	comp31086_c0;orf1	EAVEVASVIASK	132789534720	86068000	88301000	3.86767e+06
DPI-4H.raw	comp31086_c0;orf1	EAVEVASVIASK	132789534720	86068000
DPI-1H.raw	comp31086_c0;orf1	EAVEVASVIASK	163159932928	92767000
ck-IS15.raw	comp31086_c0;orf1	EAVEVASVIASK	127522406400	73096000	7.94937e+07	1.04425e+07
ck-IS10.raw	comp31086_c0;orf1	EAVEVASVIASK	175463333888	73841000
ck-IS4.raw	comp31086_c0;orf1	EAVEVASVIASK	177434804224	91544000
ck-IH15.raw	comp31086_c0;orf1	EAVEVASVIASK	141172965376	87808000	6.66547e+07	1.85436e+07
ck-IH10.raw	comp31086_c0;orf1	EAVEVASVIASK	87129489408	53203000
ck-IH4.raw	comp31086_c0;orf1	EAVEVASVIASK	105609199616	58953000
Note: red reprenst Suspicious value
